# Supplementary material for: Merkel Cell Polyomavirus Small T Antigen Promotes Pro-Glycolytic Metabolic Perturbations Required for Transformation
Source: PLoS Pathog. 2016 Nov 23;12(11):e1006020. doi: 10.1371/journal.ppat.1006020 (PMC5120958; doi:10.1371/journal.ppat.1006020)
Supplement: S1 Table — (XLSX) [file ppat.1006020.s005.xlsx]

## Sheet: ST_p_0.01_fc_4_membership_corre
HEATR8-TTC4_TSS26628	10
MMP1_TSS1979	2
PGK1_TSS4959	3
CLDN4_TSS22180	4
CDH4_TSS12704	5
SLC7A5_TSS988	6
SCLY_TSS22143	29
LOXL4_TSS23481	8
PODXL_TSS2957	9
FLNB_TSS18071	5
C21orf91_TSS16945	3
SERPINB2_TSS8936	4
FKBP1A-SDCBP2_TSS11545	18
DCN_TSS12327,TSS14538,TSS27316	11
CDC20_TSS3908	12
STC1_TSS2975	9
SC4MOL_TSS16332	13
HSP90AB1_TSS8927	14
ID3_TSS886	15
INHBA_TSS6498	9
HSPB6_TSS24805	13
ADM_TSS21602	3
LBH_TSS4142	11
RGS5_TSS24390,TSS25718	13
KCNK2_TSS1681,TSS28045	3
PTGS2_TSS27689	9
PPIF_TSS20339	3
KIF20A_TSS26788	12
ESM1_TSS21990	9
SH3BGRL_TSS8934	30
PPIG_TSS17288	44
FAP_TSS18035	19
ID1_TSS9355	15
LOC728392_TSS6704	20
SLC3A2_TSS11467,TSS24648,TSS609	21
OSGIN1_TSS18110,TSS7218	4
TUFT1_TSS23186	22
IGFBP3_TSS10600	32
HMGCS1_TSS17382	13
PPAP2B_TSS18134	11
HAS2_TSS25270	9
NPR3_TSS23449,TSS23480	24
TNFRSF11B_TSS28308	25
HBEGF_TSS12025	9
E2F7_TSS160	15
GDF15_TSS23240	5
TGM2_TSS14665	2
EPHA4_TSS8463	8
CD274_TSS16753	26
MTHFD2_TSS14709	23
NTSR1_TSS2521	2
MFGE8_TSS21551	19
RDH10_TSS25943	8
C11orf41_TSS2317	9
CASS4_TSS15580,TSS243	45
PLXNA2_TSS14176	9
HYOU1_TSS13763,TSS3096	21
CAV1_TSS16878,TSS17204,TSS21146,TSS22922	20
NSRP1_TSS10089	43
BAALC_TSS20984	11
ITGA2_TSS15866	2
ACAN_TSS4966	24
MCAM_TSS623	5
AMIGO2_TSS7475	23
SH2D4A_TSS16862,TSS8940	22
TRAM1_TSS25832	22
PAMR1_TSS8204	35
FDFT1_TSS1611	13
GSN_TSS13926,TSS5113	49
KCNG1_TSS2103	9
GALNT5_TSS21798	8
TPX2_TSS4881	12
CTGF_TSS1541	15
LAPTM4A_TSS26528	22
SEMA7A_TSS18584,TSS20055	9
MAGED1_TSS1593,TSS22088	20
CD164_TSS26712	18
CEND1_TSS8130	8
SLC38A1_TSS24376	21
DPP4_TSS8923	20
KIF4A_TSS19764	31
MYLK_TSS17264,TSS23565	20
EFNB2_TSS6285	32
KIF2C_TSS5393	31
ADAM19_TSS15083	9
OLFML3_TSS8004	11
STC2_TSS28661	5
ARL6IP1_TSS18823	16
AFAP1L1_TSS1597	21
ANXA5_TSS1062	27
PLEKHA6_TSS16285	33
SULF1_TSS5461,TSS8435	19
MVP_TSS21886	49
EPHA2_TSS2703	6
ITGA1_TSS5606	26
CAD_TSS18645	16
FAM196B_TSS6702	9
SPAG5_TSS13007	31
MRVI1_TSS14211,TSS20029,TSS27580	44
C4orf49_TSS1034	8
PTPRF_TSS22743	5
CEBPD_TSS9683	8
FSTL1_TSS3386	29
SQLE_TSS5663	43
NEDD4L_TSS13929,TSS16008,TSS16874,TSS21970,TSS22885	36
KCNN2_TSS14935,TSS245	37
PPP1R3C_TSS19326	8
PPP1R15A_TSS1595	21
ARHGAP22_TSS12705	2
NUP188_TSS2656	12
TRIB3_TSS16629	21
ESPL1_TSS6059	31
KDELR3_TSS1392	38
CERCAM_TSS7320	38
MAMDC2_TSS7453	5
PNP_TSS16830	9
RASGRF2_TSS12939	4
LMOD1_TSS2753	20
CORIN_TSS4297	11
ITGB3_TSS12985	26
CLSPN_TSS1410	39
SRGN_TSS5796	5
CHN1_TSS13104,TSS22414,TSS28411	38
C16orf88_TSS8190	34
NCAPD2_TSS2776	12
MET_TSS6411	16
DLL4_TSS22323	2
SMTN_TSS3760,TSS4133,TSS7059	26
PRKCDBP_TSS10256	27
LOC401093_TSS10925	34
SGCD_TSS17793	34
PPME1_TSS12079	5
BCYRN1_TSS21147	30
AURKB_TSS16220	31
CPA4_TSS25108	40
GREM1_TSS25315	23
ANKRD1_TSS14082	23
KPNA2_TSS13362	12
SLC1A4_TSS20140,TSS2172	21
LAMC2_TSS7604	10
NBR1_TSS15553,TSS17254,TSS19695	33
CTSA_TSS25424	38
SLC1A5_TSS13030,TSS25961,TSS9854	21
MYBL2_TSS21256	39
SLC7A11_TSS18556	5
CDCA8_TSS20489	31
MT2A_TSS5571	2
ANO1_TSS1293,TSS13492	27
HTRA1_TSS26073	24
PERP_TSS3480	34
TOP2A_TSS15084	12
GABARAPL1_TSS28402	42
PLAUR_TSS24522	15
TFRC_TSS22289,TSS7293	16
PGRMC2_TSS15082	47
HK2_TSS6617	6
MEST_TSS21416,TSS2248,TSS25911	40
EZR_TSS11542,TSS8625	16
FBN2_TSS13574	5
PSAT1_TSS15352	5
C1orf198_TSS12314,TSS12688,TSS8765	23
ACTA2_TSS10116,TSS2501	29
SPRY4_TSS16127	9
TENC1_TSS14773,TSS20614,TSS28156	49
ID2_TSS6963	10
TMTC1_TSS27793,TSS603	20
LTBP3_TSS3346	38
TEK_TSS15441	32
CSGALNACT2_TSS19861	23
NTN4_TSS6153	45
FKBP4_TSS11307	6
LIN28A_TSS8873	10
PFKP_TSS15970,TSS28892	23
PRC1_TSS11543	31
TIMP1_TSS16720	24
STAMBPL1_TSS12226	34
REEP2_TSS19601	8
ENPP1_TSS13327	3
POLR1E_TSS9187	16
NOP58_TSS26952	29
ITPRIP_TSS20497	26
FAM127A_TSS13670	13
FAM129A_TSS19409	21
SLC35F2_TSS11650	6
TAF3_TSS11359	7
NPTX1_TSS2686	11
CLDN1_TSS7653	42
PLK1_TSS24299	12
IGFBP6_TSS17731	11
SERP1_TSS6215	4
CDH2_TSS2638	26
SPHK1_TSS15345,TSS25806	9
SFRP1_TSS9657	11
EHD3_TSS26197	49
LGALS3_TSS17672,TSS6643	13
MEIS1_TSS12703	13
INSIG1_TSS1347	43
ITPR3_TSS16298	1
CCT7_TSS18168	14
COL11A1_TSS12401	29
SRPX_TSS16998	38
LXN_TSS27074	20
IL11_TSS8313	15
EFEMP1_TSS26407	18
HIST2H2BE_TSS7005	49
TSPAN4_TSS11239,TSS14627,TSS17110,TSS28779	24
SMOC1_TSS27288	1
SDC2_TSS14882	1
PLK2_TSS21314	36
PHGDH_TSS7173	5
SSH3_TSS9277	20
BUB1B_TSS1667	31
EXT1_TSS10338	42
C4orf3_TSS20180,TSS8457	30
TMEM47_TSS27494	34
PRICKLE1_TSS1740,TSS2584,TSS27943	28
DECR1_TSS139	30
EID1_TSS5865	41
NPC1_TSS11196	26
ARMCX2_TSS18001	44
TMEM8B_TSS28608,TSS28609,TSS3258	20
LOC730101_TSS22075	18
FGF7_TSS27372	34
PREX1_TSS7762	5
TGFB2_TSS12758	36
LOC730755_TSS26665	42
AKAP12_TSS10307,TSS2472	1
BNIP3L_TSS14086	40
MAGED2_TSS15575,TSS25276,TSS591	49
VLDLR_TSS6635	21
OSR1_TSS1659	20
ZC3H13_TSS15786	37
WNT5A_TSS14418	44
SLC7A1_TSS28629	26
CYR61_TSS26408	26
TMEM123_TSS18859	16
LRRN3_TSS484	24
NCAPH_TSS11178	31
MAP1LC3A_TSS20018,TSS3687	30
PDCD11_TSS1875	6
SERPINE1_TSS25407	15
PCOLCE_TSS21125	11
PDE5A_TSS15710,TSS23676,TSS8691	40
LYAR_TSS14549,TSS28828	26
PVR_TSS15068	26
ATOH8_TSS935	23
GPR126_TSS22246	16
PTN_TSS18777	24
MDGA1_TSS21760	19
EPAS1_TSS13808	42
NQO1_TSS885	42
ESF1_TSS21774	29
PLAU_TSS810	42
CTHRC1_TSS13566	38
IDI1_TSS21789	27
MAGI2_TSS13547	37
TUBB4Q_TSS4607	12
SYT11_TSS22639	8
UACA_TSS17293,TSS7525	2
PDCD4_TSS6974	33
MXD4_TSS5670	33
LRRC32_TSS11988,TSS7116	40
NAGLU_TSS13364	24
WDR62_TSS27256	31
FZD8_TSS13560	9
SLC29A1_TSS19176,TSS27088,TSS36	46
BMPER_TSS17554	14
JAZF1_TSS6647	10
RNF128_TSS23375,TSS558	2
RHOBTB3_TSS19455	22
ADM2_TSS9777	4
C3orf52_TSS3266	23
CLIP3_TSS28468,TSS4854	40
ANLN_TSS11606	31
CTBS_TSS11176	18
DAAM2_TSS12289,TSS8719	45
CSDC2_TSS12811	40
PKP1_TSS13290	4
SOD3_TSS7745	24
DDX21_TSS14699	32
CREB5_TSS11785,TSS20840,TSS3090,TSS6214	36
F2RL2_TSS16804	36
SAMD14_TSS11681	13
LITAF_TSS14333,TSS5124,TSS67	40
DUSP10_TSS1139,TSS16988	45
NEK2_TSS6926	12
CAMK2N1_TSS10610	27
CCNF_TSS739	31
TES_TSS11655,TSS801	6
PDK1_TSS16020	13
PRR11_TSS10351	12
DUSP1_TSS104	23
CENPT_TSS19841	34
HERPUD1_TSS4991	4
TMEM129_TSS19361	38
MOXD1_TSS17025	20
ANKRD12_TSS2464,TSS25823	10
PRAF2_TSS17388	44
COL4A1_TSS19027	10
CD97_TSS6472	14
HSPA13_TSS18311	32
SELM_TSS16252	30
CLDN11_TSS12039,TSS426	45
RRP12_TSS3863	6
LDB2_TSS21	45
TSPAN31_TSS11508	13
ALDH3B1_TSS15473,TSS7292	37
BUB1_TSS9397	12
INCENP_TSS25264	31
FAM83G_TSS21095	15
EDIL3_TSS23918	6
KCTD15_TSS2685	21
FSTL3_TSS9742	15
SLC7A2_TSS14811,TSS6896	26
MSC_TSS13572	4
EDN1_TSS16939	10
NUP205_TSS4075	31
CDK1_TSS19128,TSS23150	31
THSD4_TSS27987	44
NOTCH1_TSS19096	5
NFXL1_TSS12829	18
GPRC5A_TSS10052	22
KRT34_TSS13851	42
DSP_TSS15504	9
GABRB1_TSS18442	11
EFEMP2_TSS9525	38
NRK_TSS4068	5
QPRT_TSS26550	20
RCC1_TSS1398,TSS22160	32
LPAR1_TSS5152	8
TUBB8_TSS19189	12
SCUBE3_TSS17848	2
ITM2B_TSS15599	18
BAMBI_TSS6644	29
LAMP1_TSS11305	18
SLC22A17_TSS26248,TSS8414	38
RCN1_TSS24138	22
FAM82B_TSS7971	34
MIR100HG_TSS15763	10
NDFIP2_TSS23658	16
VEGFA_TSS21772	21
DPYSL5_TSS10376	10
ZWINT_TSS7603	31
C6orf145_TSS2214	15
HOXA5_TSS9582	8
ITGA6_TSS17221	10
STMN3_TSS5624	49
ASNS_TSS11202,TSS13551	21
PRSS35_TSS20507	8
ARMC9_TSS244	40
ERCC6L_TSS7002	31
CHAC1_TSS22921	2
CTF1_TSS13754	37
SF3A2_TSS7362	3
CETN2_TSS5996	30
RBM25_TSS6815	37
BET1L_TSS20341	44
LMNA_TSS22767	48
DEPDC1_TSS20453	12
HMOX1_TSS18052	4
CYP2U1_TSS22371	14
FAM60A_TSS23313,TSS5004	16
APPL2_TSS20786	38
DLGAP5_TSS19248	12
HSPD1_TSS12584,TSS20908	16
OLR1_TSS2365	22
HEG1_TSS16291	22
CXCL12_TSS22465	46
XPOT_TSS1865	6
SPATA20_TSS20269	44
LRRC17_TSS5180	35
DSTN_TSS22543	47
MIR198_TSS19669	29
LACTB_TSS8601	33
GFRA1_TSS21006,TSS22090,TSS26445	36
LOC100288181_TSS12433	45
ENC1_TSS13613	6
BACE2_TSS3183	34
RGS4_TSS12268,TSS17730,TSS28801,TSS7824	2
LMCD1_TSS21320	28
BIRC2_TSS2049	26
TK2_TSS17047,TSS2848	30
NOP2_TSS11888	32
SEMA3C_TSS16413	29
PAICS_TSS19229,TSS9109	16
PTGS1_TSS26567	13
STAT2_TSS18764	44
NAPRT1_TSS22966	11
H3F3A_TSS5239	7
LPPR4_TSS6992	8
CCL2_TSS12493	33
ICAM5_TSS16872	38
KIF18B_TSS25292	31
SOCS2_TSS6984	41
SCAND1_TSS14288,TSS21690	48
CIRBP_TSS3563	38
CCBL2_TSS17829	8
TACC3_TSS25282	31
LOC283392_TSS14209	27
OPN3_TSS170	47
GTSE1_TSS23148	31
USP53_TSS9955	22
NUAK1_TSS6096	23
C14orf105_TSS24816	10
SMAD7_TSS27028,TSS5436,TSS65	15
NCAPG2_TSS8888	31
SLC5A6_TSS22853	6
HMGCR_TSS22303	37
EREG_TSS18000	42
PDE7B_TSS7546	34
SLC16A1_TSS15024,TSS23362	14
LAMA4_TSS11695	24
LUC7L3_TSS17593	19
SGMS2_TSS6036,TSS7040	16
DOCK9_TSS27647,TSS28735	4
EIF2C2_TSS17637	4
LRRC1_TSS17999	47
SSC5D_TSS13270	38
ZNF185_TSS20774,TSS23052,TSS3306	42
NID2_TSS16087	11
GAB2_TSS17448,TSS20087	6
PDGFRL_TSS5741	8
SNTB1_TSS28556	17
CALCOCO1_TSS6967	44
FAM198B_TSS2240,TSS8724	36
ARSA_TSS17331	38
MVD_TSS17060	13
TMEM128_TSS27762	18
SCP2_TSS13810,TSS16820	45
KCNQ5_TSS27968	26
B3GALT2_TSS7584	34
PLOD2_TSS9363	6
C12orf23_TSS15414	17
SIM2_TSS27889	6
CHST3_TSS21954	6
ST5_TSS1355,TSS2041,TSS26048	40
KISS1_TSS18177	10
WIPI1_TSS9423	49
HSP90AB3P_TSS13919	22
KIFC1_TSS13575	31
LAMA2_TSS2204	34
ARNTL_TSS13961	2
FLRT2_TSS21997	23
S100A6_TSS14365	27
C16orf7_TSS21608	35
PDZRN3_TSS9554	28
XYLT1_TSS18283	15
SOD2_TSS24975	40
UBXN8_TSS14284	16
SERPINE2_TSS10706,TSS19628	1
SPAST_TSS6834	47
ADARB1_TSS21993	4
VKORC1_TSS6980	27
MAFG_TSS23373,TSS286	23
SMC1A_TSS3697	31
FAM167A_TSS8696	4
KIF23_TSS20531	31
GSTM2_TSS23262	40
SYT15_TSS5151	23
LOC100129387_TSS25620	34
MAN1C1_TSS25125	20
HIBADH_TSS11164	20
IGFBP4_TSS3920	44
GPATCH4_TSS15014	32
BTN2A1_TSS10646,TSS3099	26
EMD_TSS27477	41
HHIP_TSS4883	15
CAT_TSS13355	20
KLHDC2_TSS22974	37
BDKRB2_TSS15656	20
LY6E_TSS13339	20
CD248_TSS2678	40
DNAJB9_TSS28855	4
TUB_TSS10032,TSS12026	34
TUBBP5_TSS19789	3
S1PR3_TSS22268	8
RIN1_TSS24710	20
UNC5B_TSS14920	4
EIF5B_TSS28205	37
RAB6A_TSS26376	47
SAMD11_TSS27307	15
GPC6_TSS12768	11
KCTD11_TSS6841	43
PINK1_TSS6607	33
MGST3_TSS1021	13
G6PD_TSS22032,TSS6266	49
SUPT16H_TSS18557	3
PLCD1_TSS14668,TSS27817	44
MYC_TSS22793	10
VAT1L_TSS26978	13
TXNIP_TSS13681	42
C10orf10_TSS21336	40
SLC7A6_TSS7925	26
TIE1_TSS25122	42
TMEM98_TSS14598	8
CTSC_TSS12610	14
DYSF_TSS676,TSS9960	42
SPCS1_TSS8156	47
NCEH1_TSS26347	16
CACHD1_TSS18167	16
SLC2A10_TSS15425	43
MORC4_TSS3511	34
IGF2R_TSS9662	5
SLC22A23_TSS13161,TSS6982	29
LSAMP_TSS10930	11
CRIM1_TSS4052	6
MAGEH1_TSS11456	38
CEBPG_TSS24192	23
SLC25A1_TSS10828,TSS11847	13
PHTF2_TSS26817,TSS26827	32
HDAC10_TSS18650	35
CMPK1_TSS9141	29
FLNC_TSS22781	6
SCD5_TSS25109	22
SREBF2_TSS10554	13
ST3GAL1_TSS25323	9
TRIM55_TSS13549	36
GPR1_TSS6020	6
TM7SF2_TSS19336	20
NOG_TSS22098	23
ARPC1B_TSS5658	27
TBC1D8B_TSS3657	35
GALNT11_TSS12148	38
C21orf33_TSS8669	30
DIO2_TSS1834,TSS26168,TSS26763	45
LONRF1_TSS22776	29
SLC35F5_TSS24469	47
STX1A_TSS23621	9
SOCS5_TSS13155,TSS19705	25
PPP1R3B_TSS19404,TSS22692	28
FAM8A1_TSS3854	8
FGF2_TSS20692	23
ACTR1B_TSS20437	37
SH3BGRL3_TSS7592	13
HCFC1R1_TSS27110	8
PIK3IP1_TSS10456	49
TTC8_TSS5979	34
PKDCC_TSS24564	44
PRRX2_TSS12817	47
DKK1_TSS21081	26
LOC284454_TSS1675	15
GSTT2_TSS18572	13
C16orf45_TSS5174,TSS7166	2
AOX1_TSS20881	36
PTGER2_TSS15181	11
TWIST2_TSS26380	25
MMP24_TSS2808	13
ANGPTL4_TSS2385	9
CCDC47_TSS7880	16
CDC42EP3_TSS17774	8
CDK17_TSS11310	29
MXRA5_TSS26435	13
HSP90AA1_TSS23059,TSS4855	14
CLU_TSS27217,TSS7031	20
RRAGB_TSS4378	42
LRP12_TSS5169	32
GLT8D2_TSS1713	8
ISCA1_TSS24641	16
S1PR1_TSS362	46
PMAIP1_TSS28535	6
RAB3IL1_TSS27907	23
HSPB1_TSS18038	48
SCD_TSS26335	20
DRAM1_TSS6545	36
SGIP1_TSS23475	35
FANCF_TSS14229	41
SDC3_TSS27925	20
COL1A2_TSS1028	38
ANPEP_TSS2568	35
ITGAV_TSS12858,TSS156	38
FAM108C1_TSS6766	41
NCRNA00219_TSS13652	7
VGF_TSS13600	33
RGNEF_TSS11267	23
GADD45A_TSS5397	29
TP53INP1_TSS27509	33
MAPK3_TSS26088	30
FIBCD1_TSS19571,TSS2376	38
CCDC34_TSS19282	3
SLC20A2_TSS28821	5
COL16A1_TSS4381	38
ROGDI_TSS14142	13
FKBP1AP1_TSS28294	27
RARG_TSS3699,TSS8227	49
ECT2_TSS28425	31
SYTL2_TSS1574,TSS17414,TSS25235,TSS5048,TSS6660,TSS8409	20
RRAS_TSS26202	13
SLC6A9_TSS20975,TSS26737	42
APRT_TSS5933	30
GDNF_TSS4717,TSS7412,TSS9826	23
AEBP1_TSS27515	42
RELN_TSS28106	24
NME3_TSS8263	30
NEK7_TSS17380	26
GPR124_TSS19825	38
SLC39A14_TSS24870,TSS27383	21
FANCI_TSS25880	31
LOC100505881_TSS11097,TSS28658	34
TMEM219_TSS23339	49
FOXM1_TSS7326	12
HNRPDL_TSS26506	3
C4orf34_TSS12842	49
POLR2L_TSS6420	25
CRIP2_TSS21116	27
MXRA7_TSS25999	47
GCLC_TSS2405	23
RACGAP1_TSS10181	31
ABLIM3_TSS24769	42
TRIM47_TSS17356	25
KAZALD1_TSS11728	34
CES2_TSS16185,TSS5477	40
KIF20B_TSS21350	31
TMEM165_TSS17834	1
C19orf60_TSS16388	13
SEL1L3_TSS4584	21
TCF12_TSS13268,TSS27384	8
SAV1_TSS28873	17
FAIM2_TSS19249	20
GPSM3_TSS26174	42
SNX7_TSS5112	41
TGFBR1_TSS27518	22
CENPO_TSS19955,TSS2076	39
APLP1_TSS17138	38
CCDC86_TSS26206	32
BNC1_TSS11418	5
SLC16A4_TSS1588	33
FAM180A_TSS13641	2
SSR3_TSS13487	23
ELOVL2_TSS451	8
SYNGR3_TSS21879	28
KIT_TSS6828	8
SLC25A36_TSS1500	3
DACT1_TSS7841	15
LDOC1_TSS633	40
TSPAN13_TSS12690	23
SORT1_TSS11361,TSS8730	5
SIPA1L3_TSS7562	9
KANK4_TSS11837	18
COL4A2_TSS5415	10
CBS_TSS2142,TSS9299	42
PUS7_TSS23223	32
CD109_TSS6303,TSS9616	24
RAB13_TSS21460	40
TMCO4_TSS16533	8
F3_TSS5287	18
MARCH3_TSS16044	26
GNG5_TSS16598	47
JDP2_TSS11207,TSS16062,TSS4045,TSS5276	42
NDUFAF3_TSS11252,TSS26715,TSS7664	48
TCEAL3_TSS20381	13
FIBP_TSS2208	30
RYK_TSS21893	34
RAB24_TSS15373	19
NDUFB4_TSS19205	48
SLC2A12_TSS9477	45
TMED7_TSS2112	29
TRAPPC5_TSS10608,TSS18044,TSS18047	25
SLC45A1_TSS26750	20
PRSS12_TSS18991	20
IPO5_TSS5618	32
ABL2_TSS450,TSS8076	23
DNMT1_TSS11539	31
TMEM155_TSS6605	10
S1PR2_TSS18217	33
VCAN_TSS23036	32
PDLIM2_TSS22054,TSS6256	25
BBS10_TSS10527	37
CTSO_TSS25238	44
C19orf66_TSS8148	49
PRR24_TSS23686,TSS23904	27
C5orf4_TSS20245	40
IFNGR2_TSS18018	47
GAS1_TSS25714	41
GOLPH3_TSS26273	47
SYNPO_TSS23531,TSS25215,TSS3253	40
MANEA_TSS2451	3
C17orf61_TSS17094	48
TMEM56-RWDD3_TSS18203	43
TMEM25_TSS6689	8
LOC100506710_TSS15658	10
TMEM41B_TSS27568	1
JMY_TSS20207	42
HTR7P1_TSS23371	37
PQLC3_TSS4922	11
PSMB10_TSS22613	49
BAZ1A_TSS9630	32
CABLES1_TSS10263,TSS22773,TSS24959	4
POU2F2_TSS22986	42
EPPK1_TSS9042	42
GRIK2_TSS181	10
NEFM_TSS13731,TSS3434	12
ARHGAP20_TSS20327	34
PBK_TSS4606	31
DPP7_TSS8352	19
TGFBI_TSS18536	1
UAP1_TSS1907	32
RHOB_TSS28863	47
C9orf140_TSS1751	12
NLGN2_TSS5999	20
ADAM23_TSS22858	1
LSS_TSS17067	13
LBR_TSS18775,TSS28753	16
PRRX1_TSS21557	27
C10orf47_TSS21421	23
EFHA2_TSS638	37
SLC14A1_TSS19609,TSS74	49
IDUA_TSS14790	38
B3GNT9_TSS23853	38
TAGLN3_TSS15647,TSS15792	10
MOSPD3_TSS14069,TSS18325,TSS21684	30
EGR3_TSS15920,TSS22187,TSS3408	27
FST_TSS12300	32
IFI35_TSS10244	49
SEC14L2_TSS20154	35
ZNF608_TSS19133	8
BLM_TSS3599	39
SKAP2_TSS22334	43
RBL2_TSS25048	38
NDUFB5_TSS18148	45
GPR56_TSS16302,TSS25116,TSS27546	49
TCEAL4_TSS13928	49
TMEM158_TSS5777	27
IGFBP7_TSS9764	1
FADS2_TSS6626	20
EXTL1_TSS1679	42
AURKA_TSS22914	12
ZFAND3_TSS8646	17
RPLP0P2_TSS16417	42
GRIN3B_TSS14437	38
CLIP4_TSS890	7
GLT25D2_TSS23772	6
NDC80_TSS23303	31
EEPD1_TSS25396	20
POLD4_TSS6951	35
ZNF580_TSS20296,TSS24181,TSS8528	17
GALNTL2_TSS7888	8
MPPE1_TSS8493	19
ANGPT1_TSS19054	29
PMS1_TSS27063	34
GREM2_TSS9057	15
TDG_TSS1260	32
DDIT3_TSS10849	21
PCK2_TSS19696	7
CRLF1_TSS16318	26
PBXIP1_TSS6217	44
RHOQ_TSS10498	49
PYCARD_TSS8918	30
IFI27L2_TSS18058	30
CD55_TSS13617	32
CCNG2_TSS11034	36
FASTK_TSS18803	19
BBS2_TSS3449	28
ETV1_TSS15598,TSS27659,TSS3404,TSS5843	27
CUTA_TSS4832	50
TWIST1_TSS610	34
TLE4_TSS27507	33
DNALI1_TSS10269	20
CDK2AP1_TSS23357	47
MAP3K14_TSS12980	18
CRAT_TSS15951	30
IGFBP2_TSS24102	20
C5orf62_TSS1320	2
AHNAK2_TSS15199	42
LRIG3_TSS10744,TSS21911	20
GRPEL2_TSS716	6
FBXL19-AS1_TSS15155	3
C5orf45_TSS8551	42
CAMK2D_TSS7411	22
PKD2_TSS18457	29
C10orf2_TSS14022	6
ABHD14B_TSS2453	37
LYRM5_TSS20463	45
PDLIM4_TSS6764	25
S100A11_TSS12379	25
SLC6A15_TSS21650	9
CA12_TSS23245	49
IFT57_TSS11964	45
ARL3_TSS13502	8
NAV3_TSS2582	9
CPT1C_TSS28186	44
AKAP9_TSS26453	10
PCMTD2_TSS21598	44
BCAS4_TSS11744	48
LOC100271831_TSS23360	30
MICALL1_TSS16896	6
APOBEC3C_TSS25388	40
CHMP2A_TSS14796,TSS17702	13
HDAC5_TSS8958	42
ADD3_TSS24916,TSS27404	20
PLEKHA4_TSS15788	40
TAPT1_TSS16809	29
ELN_TSS10841	15
SEMA6D_TSS220,TSS5210	1
SAT2_TSS4535	28
GSTM4_TSS1334	33
C12orf53_TSS27412	20
ALAD_TSS13881	37
FBXL17_TSS21223	47
DHX37_TSS21193	6
TRIM22_TSS9107	36
MKI67_TSS9038	31
PLIN3_TSS10927	25
TTK_TSS20921	31
THBS3_TSS13004	44
ALKBH7_TSS8573	30
PGM5_TSS19332	36
FLJ31306_TSS3053	1
COPZ2_TSS10731	13
TMEM35_TSS12767	33
EBNA1BP2_TSS21709,TSS22997	6
CRABP2_TSS16428,TSS8621	11
NUSAP1_TSS12316,TSS28110	31
FAM176B_TSS22934	25
ISCU_TSS5509	45
CACNA1C_TSS14139	42
SSPN_TSS10978,TSS23753	45
C9orf91_TSS15928	21
ZBTB22_TSS18257,TSS3004	37
ATP10A_TSS15718	15
SLC16A12_TSS6042	22
DGKH_TSS11653,TSS24903,TSS2683	4
UBA7_TSS1157	40
SDC1_TSS13241,TSS19515	14
NCAPG_TSS4128	31
HMMR_TSS24316	12
CCDC8_TSS203	8
SLC27A1_TSS16082	44
C16orf62_TSS17782	8
PPP1R12B_TSS22104,TSS27683,TSS4780	43
CASC5_TSS11417	31
RNF112_TSS25921	20
STX1B_TSS8406	35
SLC4A5_TSS22530,TSS4566	23
DNAJC4_TSS25654	49
SLC43A3_TSS18061,TSS24836,TSS6305	14
SH3YL1_TSS6453	37
IQGAP3_TSS5695	46
NUDT22_TSS3115	13
C4orf48_TSS13253,TSS23141	25
ZBTB47_TSS23973	27
CCDC53_TSS19743	48
VPS28_TSS16693	13
OBSL1_TSS24344	44
FTH1_TSS13024	42
NDN_TSS25496	41
SPON2_TSS11407,TSS15672,TSS8218	35
CACNB3_TSS14605,TSS16821,TSS16895	13
DPF3_TSS21529	20
PLXDC2_TSS16612	1
ALDH1L2_TSS22608	10
OTUD6A_TSS793	10
KIAA1199_TSS7563	40
LACTB2_TSS27720	18
SMPDL3A_TSS20601	27
SLC22A5_TSS28805	7
EPS8_TSS21365	41
S100A10_TSS28780	27
LANCL1_TSS19192,TSS19195,TSS21379	8
CLDND1_TSS22985	32
RNF130_TSS28459	47
FBLN2_TSS25944,TSS27535	44
CPEB2_TSS2173	17
EMILIN1_TSS1770	38
TSPAN17_TSS24322	17
RBM43_TSS20022	40
SHCBP1_TSS20629	39
KLHL9_TSS1888	8
PHLDB2_TSS12555,TSS21325,TSS6732	22
TBC1D17_TSS1915	49
CDCA3_TSS20290	12
PPP1R3D_TSS25041	47
LPIN1_TSS12709	13
HCFC1_TSS12126	16
FCGRT_TSS1298,TSS6262	49
PTDSS1_TSS985	6
HS1BP3_TSS15432	42
PNRC1_TSS18659	33
RRM2_TSS16155,TSS28464	31
OR7E37P_TSS9638	43
CDC6_TSS19207	39
MAD2L1_TSS17785	31
OST4_TSS11649	50
MMP19_TSS12598	44
RPS6KA1_TSS25828,TSS5274	5
AGAP9_TSS13967	1
GLRX_TSS23960	42
CCBE1_TSS16464	22
ROR1_TSS18820	18
GNG11_TSS16029	47
MAP4K5_TSS6680	18
TNS3_TSS25793	40
FLJ90757_TSS16642	40
FOXO3_TSS22587,TSS6181	22
PAFAH1B3_TSS22790,TSS28297,TSS7463	8
XPO5_TSS21227	16
MARCKS_TSS26617	8
SVEP1_TSS12744	8
PFAS_TSS1594	12
CDC42EP5_TSS28067	49
LRP8_TSS24950	1
NFYB_TSS9508	34
RING1_TSS15771	13
DGCR6L_TSS8189	30
ZDHHC2_TSS18345	41
IL21R_TSS644,TSS9339	15
ZNF503_TSS12787	44
MZT2B_TSS15281	48
ABAT_TSS11925,TSS13890,TSS19968	40
HEPH_TSS10388,TSS19485,TSS23762	18
C1orf123_TSS12455	37
TSPYL2_TSS27386	35
PCMTD1_TSS5727	42
C13orf15_TSS11003	49
CHRM2_TSS16287,TSS4167,TSS5588,TSS7848,TSS8490	20
SGOL2_TSS22196	31
SNX3_TSS4044	41
IFIT1_TSS9293	8
FABP4_TSS27514	27
GDAP1_TSS15847,TSS1921	8
CSE1L_TSS11440	12
GNG10_TSS24325	41
PCYT2_TSS2430,TSS5033	13
ETFB_TSS13453,TSS16609	30
SGPP1_TSS27055	29
C20orf108_TSS22458	33
LAMB3_TSS16453,TSS21916,TSS33	42
PCDH10_TSS9356	15
SOCS1_TSS10045	40
CXXC5_TSS19793	49
STIL_TSS7557	31
ACTC1_TSS16371	23
LOC729444_TSS11654	7
SHISA4_TSS19489,TSS4724	30
TSC22D2_TSS2764	3
LOC100126784_TSS3028	8
AMOT_TSS13162,TSS18195	3
NDUFAF2_TSS19692	25
NAAA_TSS25181	34
IER3_TSS15061	9
LOC728264_TSS13190	19
BTBD1_TSS14011	47
GDF6_TSS12637	45
MLLT4_TSS11193	29
SLC25A42_TSS2720	44
CLDN12_TSS5395	23
C10orf125_TSS7125	13
SEPT9_TSS12794,TSS13775,TSS13828,TSS26010,TSS27240,TSS7273,TSS9767	40
GPRC5B_TSS6884	8
VAMP4_TSS3773	18
KCNRG_TSS283	7
CACNG7_TSS26872	49
DCC_TSS26976	43
KRTAP2-4_TSS4872	42
PTMS_TSS24095	30
WDR75_TSS27202	16
FLYWCH2_TSS20250	30
SOAT1_TSS25345	32
EGR1_TSS13375	34
CTPS_TSS1348	26
MELK_TSS16596	39
UAP1L1_TSS11558	10
CENPF_TSS6514	12
PAPPA_TSS5681	42
HIC1_TSS23098,TSS24602	47
AGPAT5_TSS9642	16
C2CD3_TSS2546	6
SLC19A2_TSS21595	26
C7orf60_TSS16284	45
LOC400027_TSS14694	41
FBXO4_TSS14293	24
MAPK11_TSS8205	13
CHSY3_TSS11381	15
NDUFB7_TSS6820	30
OSBPL5_TSS743	35
CNTNAP1_TSS14764	20
LOC100132891_TSS11035,TSS1229	4
LOC644538_TSS22687	37
AK5_TSS28439,TSS4426	27
VAMP5_TSS19185	40
RAB5A_TSS22211	47
C1RL_TSS8830	20
CLK2_TSS12134	19
FAM160B2_TSS25246	35
ASAP3_TSS18172	8
TRIOBP_TSS11061,TSS19729	27
WEE1_TSS14638,TSS4033	46
DNM3OS_TSS14099	10
PAWR_TSS11596	23
KLF2_TSS21377	26
TMOD2_TSS6793	27
UBL3_TSS14330	32
LOC100507127_TSS15570	14
SATB1_TSS13655,TSS1742	28
LOC728190_TSS1056	47
SLC22A18_TSS10040,TSS6665	44
ODC1_TSS13470	16
CHST11_TSS627	9
ASS1_TSS1474	44
DIAPH3_TSS24477,TSS6548	31
ORAI3_TSS25980	49
NRBP2_TSS17294	19
TMEM130_TSS13460	40
CTSF_TSS8362	38
TNFAIP8_TSS15263,TSS28421	20
GABARAP_TSS1507	30
ADAMTS2_TSS14776	24
PLAC9_TSS21710	24
ZNF419_TSS10464	7
ABLIM1_TSS16493,TSS26218,TSS27985	5
LMBRD1_TSS13309	37
SYNPO2_TSS15582	14
NEAT1_TSS27954	19
SSBP2_TSS10490	20
FBN1_TSS25028	10
MME_TSS1063,TSS14298,TSS15,TSS24103	36
MMACHC_TSS4287	43
ZFP36L2_TSS10977	45
GALK1_TSS8974	13
GPR137B_TSS10295	18
FAM173A_TSS3845	37
SHANK2_TSS12200,TSS9904	35
TRADD_TSS14531	25
DNASE2_TSS28862	28
TRHDE_TSS23889	34
ZSWIM6_TSS22924	17
STK39_TSS5576	1
PMM1_TSS18213	13
IFITM2_TSS26632	40
KCNJ2_TSS788	28
AGAP9_TSS7819	1
ANXA11_TSS13065	30
RG9MTD2_TSS15877,TSS5194	3
IRS2_TSS10180	6
GPX1_TSS16232	33
ARID5B_TSS21978	40
TIMELESS_TSS25517	31
TMEM48_TSS22833	12
ARF5_TSS25631	30
AIFM2_TSS3145	21
TCEB2_TSS9965	50
TP53I11_TSS5128	11
EIF3CL_TSS23376	43
ZNF362_TSS23517	8
AGGF1_TSS6961	41
GPX4_TSS21696,TSS22082	40
VENTX_TSS5563	10
PTX3_TSS21898	33
RPS27L_TSS4042	33
RLTPR_TSS22023	15
PDGFRB_TSS9848	49
WTH3DI_TSS24685	47
RMI2_TSS19491	34
VASH1_TSS22627	25
ATP5D_TSS17714	48
GSTA4_TSS1332	40
SEMA3B_TSS6126	20
KRTAP2-2_TSS13131	42
NCOA3_TSS20075	21
NIPA1_TSS19154,TSS27184	26
ROBO1_TSS3678,TSS9663	22
MAPK13_TSS11886	2
MT1E_TSS12527	42
CTDSP2_TSS17161	17
NCKAP1_TSS20119	29
LDLRAP1_TSS26450	43
CEBPB_TSS9610	4
LARP6_TSS11520	25
TRIM59_TSS26011	12
KCNN4_TSS23257	42
TXNRD3_TSS16386	44
DYNC1H1_TSS20354	42
ANXA4_TSS25470	33
SEC61B_TSS22659	25
ALDOC_TSS11126	20
ZNF469_TSS4940	25
AKR1C1_TSS26030	42
FMN1_TSS1620	4
SLC25A16_TSS4802	1
KRTCAP2_TSS5826	43
SYDE2_TSS18424	23
PELI2_TSS20485	29
MYEF2_TSS2744	12
CDK5RAP3_TSS27303	19
SKA3_TSS22426	39
DMPK_TSS14224,TSS6864	35
COL6A1_TSS22333	24
SCN1B_TSS21806	27
PRRT3_TSS3422	45
PIM1_TSS8634	22
ACOT2_TSS13730	43
LRRN4CL_TSS9062	28
C2orf29_TSS25596	47
SLC2A4RG_TSS16531	37
TMEM200B_TSS20515,TSS28013	34
GTF2IRD2_TSS6509	42
HTR7_TSS11613	4
KANK2_TSS26492,TSS5102	25
RAB34_TSS10577,TSS27462,TSS8351	48
PROS1_TSS11298	28
NDUFV2_TSS3677	48
PTPRU_TSS15376	35
LOC100507217_TSS14502,TSS6805	41
CDC45_TSS1407,TSS14637	39
CKAP2L_TSS4643	31
NUDCD1_TSS10547,TSS8239	32
TTC17_TSS12285	7
FAM118A_TSS15782,TSS27297	19
OAZ2_TSS10140	8
NDUFC1_TSS10127,TSS1471,TSS23024	17
TMEM209_TSS19008	32
CHKB_TSS23183	19
ALDH2_TSS13980	49
HSD3BP4_TSS9997	4
PGAP3_TSS7121	44
LGR4_TSS1254	22
ID4_TSS20096	26
PM20D2_TSS26859	14
EAPP_TSS16514	45
TBCK_TSS3879,TSS4198	45
NAT14_TSS18353	49
LGALS1_TSS2310	48
MTMR11_TSS10743,TSS2123	10
MFSD2A_TSS17455	32
SHROOM2_TSS1488	40
SEPW1_TSS6856	8
HECTD2_TSS2212	1
TTC19_TSS222	47
INTS10_TSS3492	47
SORCS2_TSS13288	27
SPP1_TSS18596	5
C3orf26_TSS11088,TSS7661	3
AGTR1_TSS10352,TSS18943	6
PPT1_TSS6450	14
MLL2_TSS21693	4
TCF7_TSS13950,TSS19688,TSS677	27
ELFN2_TSS9383	49
MIPEP_TSS17516	11
MLPH_TSS14670	2
PNPLA3_TSS9055	49
CSGALNACT1_TSS1793,TSS22544,TSS5352	34
LRP11_TSS5430	10
TRIM65_TSS18258	34
DNAJB11_TSS21621	23
ZNF804A_TSS18426	32
C2orf68_TSS27319	41
TPCN1_TSS3520	44
NDUFA2_TSS17472	48
ULBP1_TSS13839	5
NBPF10_TSS20343	10
LOC100499489_TSS16610	41
AKR7A2_TSS5403	48
SVOP_TSS11488	7
COBLL1_TSS15213	6
BBS9_TSS20982	28
MPG_TSS16941,TSS24543	49
NUP155_TSS17943,TSS26266	12
SCARA3_TSS25458	34
H2AFJ_TSS15548	25
DCBLD1_TSS13091	23
SNHG1_TSS16985	46
VARS_TSS11818	14
PPAPDC2_TSS1988	28
RNASEH2B_TSS25770	34
DENND1B_TSS20948	10
S100A13_TSS11714,TSS18723,TSS19582,TSS24330,TSS2697	25
PPDPF_TSS18937	41
ANKRD10_TSS8001	4
USP35_TSS5725	35
DEPDC1B_TSS12664	12
ECH1_TSS4890	28
C14orf1_TSS550	20
NDUFA11_TSS15797	50
SLC25A25_TSS10916,TSS13990,TSS18374,TSS9613	32
CCNA2_TSS21766	31
BRE_TSS12760,TSS16363	45
MYBL1_TSS22505	3
MVK_TSS15204	13
HSPA4L_TSS23790	14
SMC4_TSS26452,TSS4182	31
LPCAT3_TSS24173	20
TCEAL8_TSS19297	30
ETHE1_TSS21664	17
NUDT18_TSS22260	13
RANBP9_TSS13711	29
TBXAS1_TSS14603,TSS15520	42
RBP1_TSS25226	11
SKA1_TSS25784	39
SAMD5_TSS11363	8
LOC647979_TSS22775	44
ST6GALNAC6_TSS4430	30
CST3_TSS3846	27
WDR5B_TSS5581	11
MAPRE3_TSS27872	25
ZFYVE27_TSS1823,TSS23728	1
PTCH1_TSS14676,TSS16570,TSS18499,TSS19122,TSS25727	28
ADAMTS5_TSS6280	7
MAN1A1_TSS2179	27
KLF9_TSS13245	33
ACVR2B_TSS6043	5
TAF10_TSS3679	48
GSTK1_TSS23575	49
ACCN2_TSS1725	44
TMEM2_TSS23652	26
CLDN23_TSS17000	18
PNKD_TSS15577,TSS452	30
SHANK1_TSS21824	49
UBR4_TSS21100	10
LUM_TSS26981	40
NGFRAP1_TSS5304,TSS8017	40
WDR12_TSS13909	16
NFIX_TSS6508	20
SNX21_TSS24061	37
ARHGAP11B_TSS20131	31
CAMK1D_TSS19277	43
NCRNA00094_TSS27451	45
ZNRF3_TSS10074,TSS14759	32
PPP2CB_TSS17119	47
KLHL22_TSS27604	37
LOC644936_TSS14023	29
ARHGEF40_TSS1134	35
C1QTNF5_TSS8443	42
FEZ1_TSS23419	48
CDYL2_TSS10084	9
DDR1_TSS10215,TSS11856,TSS21290,TSS2704	33
PARP9_TSS27994,TSS2930,TSS3294	45
MTHFR_TSS5098	49
AKIP1_TSS17818	37
CLPB_TSS25670	12
BTBD2_TSS1051	45
HIST2H2AA4_TSS25599	25
CTSK_TSS2191	44
NUPR1_TSS18516	42
ISG15_TSS15759	50
ZDHHC24_TSS18236	37
HIST2H2AA3_TSS24428	25
SPSB3_TSS26472	19
DRP2_TSS5008	49
ABI3_TSS19454	7
OXR1_TSS21190,TSS2505,TSS25299,TSS6770	3
JOSD2_TSS2341	13
D2HGDH_TSS5609	37
PALM_TSS6488	40
ALG6_TSS26023	3
MLYCD_TSS26775	17
C7orf74_TSS15631	1
FGFRL1_TSS17669,TSS18270,TSS20583	14
NUF2_TSS15770	31
B3GNT1_TSS6863	8
LLGL1_TSS17150	20
KCNK6_TSS9756	42
ADRA1D_TSS9102	15
NCRNA00087_TSS10165	37
SLC38A5_TSS20995	29
AHSA2_TSS8766	19
NIP7_TSS8427	32
MCOLN1_TSS7906	1
SRA1_TSS15979	25
NFE2L3_TSS10665	22
PLEKHF2_TSS21776	41
ARHGEF25_TSS24106,TSS3946	44
UBE2L6_TSS11774,TSS27456	40
C5orf41_TSS9219	33
ATP5I_TSS14938	50
SNX18_TSS12966,TSS23757	17
FAM193B_TSS6499	38
KCNJ8_TSS14141	26
HEBP2_TSS4529	25
SLC19A1_TSS24426,TSS27027	16
IRF9_TSS11070	44
HNRNPUL2-BSCL2_TSS23928	41
DHRS1_TSS16851,TSS8232	35
HIVEP2_TSS11546	32
ATP5O_TSS7908	17
FLJ33630_TSS14227	43
GATA6_TSS28230	7
RASL11A_TSS7403	37
C3orf78_TSS10129	7
WHAMMP2_TSS22087	10
MTCP1NB_TSS25493	41
SEMA3D_TSS10051	8
SNED1_TSS24402	24
PDCD6_TSS27318	28
RNF150_TSS10270	18
RBBP8_TSS15079,TSS440	46
CCDC115_TSS21123	45
GRASP_TSS19255	42
COL18A1_TSS26365,TSS27859	24
ATP5S_TSS7112	18
ITGA10_TSS9500	27
ACAA1_TSS25010	37
ZFHX3_TSS10730,TSS11054	4
C16orf48_TSS15709	27
GAS7_TSS1916,TSS21563,TSS3473,TSS8775	28
POLA1_TSS2229	12
GLI4_TSS2374	35
UBE2S_TSS22926	32
PRDX5_TSS18897	49
ATP5J_TSS17340	47
JUNB_TSS3822	2
MOSPD2_TSS23706,TSS3713	10
KCTD18_TSS22261	37
METRN_TSS4976	48
TARBP1_TSS28897	34
CEP85_TSS13974	46
RAMP1_TSS8828	28
GINS3_TSS19797	31
NDUFB6_TSS28643	41
AQP3_TSS1873	28
RAB3IP_TSS11156,TSS23616,TSS9159	23
ZNF354A_TSS26017	10
COL6A2_TSS8438	24
MTAP_TSS7138	26
TMEM150A_TSS27836	49
PHPT1_TSS15459	33
C14orf28_TSS11327	10
PPP1R3E_TSS13883	34
ERO1LB_TSS6337	21
IGF2_TSS14732,TSS18732,TSS22816	49
SYTL3_TSS6584	10
CYB561_TSS17806,TSS21512,TSS2666	42
PARP16_TSS12480	22
TMEM159_TSS7866	45
LAMA5_TSS20653	11
TMEM184A_TSS3456	15
ADCK4_TSS23586,TSS28335	45
HGF_TSS37	11
ZCCHC24_TSS15256	40
LOC100505576_TSS10521	8
MGMT_TSS6789	30
PBX1_TSS10966	40
GULP1_TSS492	34
IKBKE_TSS13741	49
C6orf225_TSS13350	45
NDUFS8_TSS19071	30
ALG14_TSS26367	16
ZNF12_TSS3162	47
ATP5H_TSS24328	30
EHBP1L1_TSS28702	27
RNF187_TSS11411	49
LOC400236_TSS13064	43
RNF11_TSS8505	47
CLEC14A_TSS3816	34
TTLL4_TSS15525	32
TST_TSS3423	30
CENPE_TSS22537	31
SLC4A4_TSS1102,TSS3848	1
GAMT_TSS25551	8
NOV_TSS7297	43
SARDH_TSS22735,TSS28446	40
UHRF1BP1_TSS9343	5
C9orf150_TSS18670	42
KLRAQ1_TSS18789	43
FAM116B_TSS23684	44
RHOJ_TSS26404	42
CLCN6_TSS16005	18
SURF1_TSS25635	17
PLTP_TSS12048,TSS24140	49
RNF215_TSS24607	38
AUTS2_TSS10727,TSS10728	26
IL15RA_TSS8221,TSS9581	4
ADAMTS6_TSS26734	1
HIST1H2BD_TSS20145	42
NME4_TSS8853	30
DDIT4_TSS16911	42
DACT3_TSS22626	49
ROBO4_TSS25721	42
SPIN3_TSS28386	10
C8orf82_TSS3472	17
ABCC9_TSS4964	29
AREG_TSS1035	10
PLCH2_TSS12146	35
AKAP1_TSS10186,TSS1484,TSS1889	46
UBE2D1_TSS26491	17
HOTAIRM1_TSS18029	1
NICN1_TSS13848	18
B9D1_TSS28181	45
MEGF6_TSS27605	19
KIAA1524_TSS14705	31
RAB12_TSS22091	47
DOK5_TSS7348	29
PRPF40B_TSS20622,TSS26879	37
NFIL3_TSS17267	17
KBTBD3_TSS1195	8
NCAPD3_TSS270	39
WDR13_TSS25743,TSS3236	13
TNFRSF19_TSS10988,TSS24945	20
CASD1_TSS25887	18
TTC7A_TSS8727	10
C19orf20_TSS18012	47
TCTN1_TSS15897,TSS4421	18
SLC45A3_TSS14884	9
PA2G4_TSS16915	16
IRF6_TSS9686	25
AREG_TSS24532	10
VTI1B_TSS10721	17
IFITM3_TSS11098	40
NAALADL2_TSS2135	7
FAM13C_TSS11007,TSS2435	45
BEND6_TSS10886	17
POLR1B_TSS5803	16
ANKRD35_TSS22721	8
NDUFA7_TSS4386	48
HCN2_TSS14273	27
HMGA2_TSS18117	2
ZDHHC1_TSS14652	35
B7H6_TSS26848	32
ARHGEF26_TSS15673	3
MAN2A1_TSS22954	29
SLC27A3_TSS23348	37
PTBP2_TSS2511	18
GAS2L3_TSS2664	12
GATSL3_TSS26592	40
PLK4_TSS19366,TSS251	39
NPAS2_TSS2654	2
LOC344595_TSS5794	37
PDCD7_TSS21683	41
FAM127B_TSS27154	48
PI4K2B_TSS26300	34
RELB_TSS21351	45
DENND3_TSS21152	43
THAP11_TSS27552	42
STEAP1_TSS11317	15
TPRG1L_TSS6344	25
MIR1181_TSS14149	47
MYCT1_TSS11982	9
FOXF1_TSS26374	45
KIF11_TSS24214	31
DNAAF2_TSS13287	29
COLEC10_TSS21797	35
CAPNS1_TSS14217	30
NOC3L_TSS14237	16
C17orf89_TSS26593	17
UMPS_TSS2833	32
RELT_TSS16638,TSS8562	26
USP44_TSS10453,TSS884	45
MTF2_TSS10439	16
PARP12_TSS27937	17
ACSL5_TSS12898,TSS18490,TSS7814	42
CNIH3_TSS10967	2
FAM65C_TSS18326	35
AXL_TSS3967	14
JAM2_TSS21847	8
HSF4_TSS8323	7
C2CD2L_TSS7200	23
TMEM65_TSS21253	47
POLQ_TSS5553	39
C9orf16_TSS10627	30
PGM2L1_TSS2457	9
CIB1_TSS1343	25
MATN3_TSS5069	29
CARD16_TSS1906	49
CIT_TSS20112	31
PDE4D_TSS20192,TSS22944,TSS23789,TSS28500,TSS5370,TSS6619,TSS8058,TSS8298	32
C19orf70_TSS12543	48
TRIM62_TSS26806	42
RPL23AP7_TSS15404	42
GLRX2_TSS21412,TSS6374	41
C19orf56_TSS11786	50
C16orf72_TSS12009	47
ATL2_TSS8052	46
MRPL33_TSS1245	45
LOC400550_TSS5549	13
CERS6_TSS5093	16
FAM89B_TSS26277	48
NR3C2_TSS9584	2
DDAH2_TSS7282	17
C11orf10_TSS19358	30
FAM131A_TSS21982,TSS3950	43
AP1AR_TSS23804	6
PPP2R5A_TSS11953,TSS8003	47
RABAC1_TSS6396	13
NDRG4_TSS12152,TSS1569,TSS22052,TSS9836	20
HEMK1_TSS23847	19
SERPINA9_TSS28101	10
TSPAN10_TSS24162	20
LOC643988_TSS5590	34
TSPO_TSS3198	30
MYOCD_TSS4130,TSS82	27
ARMC10_TSS11121	47
SIK1_TSS14238	23
NGF_TSS11304	7
COX6C_TSS10800	50
C21orf2_TSS28219	43
CHURC1_TSS755	49
DTX4_TSS24845	45
C9orf89_TSS15510	25
COLEC12_TSS13654	24
DCLK2_TSS2156	22
FAM98C_TSS6858	13
BRWD1_TSS11228	4
ZNF358_TSS10528	17
C1S_TSS23606	44
ENPP2_TSS17115	44
WDTC1_TSS17335	45
PDK2_TSS1766,TSS17779,TSS8195	45
PNO1_TSS22708	32
SLC2A13_TSS6017	1
PAQR3_TSS9814	32
TSHZ1_TSS11233	8
PTGFR_TSS22890	27
MN1_TSS24920	35
ZFYVE21_TSS16848	48
AFF3_TSS10001,TSS24232	45
PID1_TSS5206	10
C12orf62_TSS27797	17
COX7B_TSS1599	17
UBE2Q2_TSS10252,TSS25507	41
MYL6B_TSS23524	45
FLJ38109_TSS23724	10
JHDM1D_TSS3546	4
MALL_TSS16341	27
BHLHE41_TSS12880	37
TMEM119_TSS10071	40
SIX5_TSS6140	37
VAMP2_TSS23632	43
RRP1B_TSS16887	32
SMAD6_TSS19226,TSS20867	10
FAM69A_TSS21049	8
CENPBD1_TSS6656	47
WNT16_TSS15728,TSS3645	34
EPHB1_TSS26443	10
PPARG_TSS13090,TSS15640,TSS26054	45
CTNNBIP1_TSS17258	30
ITGB8_TSS5639	8
FMNL1_TSS1305	42
KLC4_TSS14822,TSS17325,TSS1894	44
NUP107_TSS28728	31
ATF3_TSS22006,TSS27294,TSS3935	5
CDCA5_TSS15071	39
ARHGAP19_TSS26276	12
DTWD1_TSS2855	47
HBXIP_TSS21497	17
KCNF1_TSS8259	48
HIST1H1C_TSS17954	42
CSNK1G2_TSS4567	27
RAB40B_TSS3689	28
ITGA11_TSS21274	42
ATP5G2_TSS1162,TSS21924	50
ZADH2_TSS9378	37
SNAI2_TSS19338	42
KIAA1908_TSS25804	44
HECA_TSS13186	4
ARRDC2_TSS18450,TSS2537	10
CCDC28B_TSS2148	30
ARHGDIB_TSS12819	42
FRG1B_TSS26533	49
MAP3K1_TSS24623	8
BOP1_TSS17312	32
NDUFB1_TSS3898	30
KIAA1755_TSS11814	35
TAF4_TSS17118	29
LOC440926_TSS18730	7
GPR153_TSS7390	25
PTEN_TSS10475	5
PTGES_TSS1490	45
RPLP2_TSS745	17
FAIM3_TSS20787,TSS23239	7
MRPL41_TSS10500	25
ACOX2_TSS21930	45
IL6R_TSS15749	45
OSBPL6_TSS12188,TSS23925	29
AGPS_TSS13878	26
BIVM_TSS10594	19
TCP11L2_TSS11009	45
COX8A_TSS20310	48
ATPIF1_TSS24717	48
C17orf39_TSS10801	17
ASPSCR1_TSS26090	43
KIAA1644_TSS23099	4
CNO_TSS27170	17
UNC119_TSS24932	17
DNM1_TSS16421	44
IPO4_TSS2509	16
GOLM1_TSS18752,TSS3994	14
DBF4B_TSS21209	31
CPE_TSS13576	18
NCRNA00245_TSS24431,TSS28772	25
ATP5E_TSS17037,TSS24550	50
LOC90784_TSS10805	5
C9orf64_TSS14274	29
SP4_TSS9114	46
GLRB_TSS19413,TSS3684	7
ENTPD7_TSS19742	4
GLCCI1_TSS8602	1
TBC1D10A_TSS10630	49
TCFL5_TSS8307	34
ZXDB_TSS17853	5
PHYH_TSS10255,TSS16052	48
RRP15_TSS13321	29
C1orf112_TSS27770	31
CLGN_TSS21609	3
KLF4_TSS24846	43
PKMYT1_TSS18099	39
SLC2A6_TSS7575	13
WBP5_TSS11039	13
ZNF425_TSS19979	44
FGD4_TSS11028	7
TCOF1_TSS11641	3
HIST1H2AC_TSS25883	42
MYBBP1A_TSS18439	32
SLC30A1_TSS12387	5
BNC2_TSS17728	20
DZIP1_TSS12451	37
SOX4_TSS18384	44
PLS1_TSS18772,TSS28036,TSS28530	14
PGF_TSS7896	42
CCDC74A_TSS28131	34
CAPG_TSS4304	30
EFHC1_TSS23157,TSS266	18
BCL2L11_TSS13703	22
QSOX2_TSS28090	3
TRIB1_TSS19259	4
MIF_TSS12159	50
SIGIRR_TSS15635,TSS24551	30
TCEA2_TSS13407,TSS6269	44
NRGN_TSS17467	34
C6orf155_TSS28030	7
C19orf52_TSS9523	47
BBIP1_TSS12212,TSS27157	28
CDC25C_TSS12953	12
FAM66C_TSS19038	18
ANGPTL6_TSS6762	49
YRDC_TSS14342	26
DOLPP1_TSS25974	46
GALNTL4_TSS23391	18
NR2F1_TSS19813	8
CEP55_TSS17548,TSS23043	31
POLI_TSS3751	37
COL5A3_TSS27990	24
TRPT1_TSS26394,TSS9592	13
SUV39H1_TSS26704	31
FOXL1_TSS21456	42
FANCD2_TSS16777	31
GTF2H5_TSS14524	45
TXNDC17_TSS21484	17
VWA5A_TSS20429	20
HMG20B_TSS28348	37
ORC1_TSS16510	39
MC1R_TSS19435	43
TLE1_TSS27067	47
KIF15_TSS9185	31
DOCK11_TSS11563	17
ZNF558_TSS27138	18
SLC7A14_TSS27399	40
BCL3_TSS10702	40
GEMIN5_TSS15223	16
SLC25A4_TSS857	14
ACVRL1_TSS15067,TSS9334	49
WRAP53_TSS17940,TSS20611,TSS7945	12
RNF115_TSS18869	48
FKBP14_TSS15429	7
ABCC3_TSS26866	43
TRIP13_TSS22681	39
AP4M1_TSS483	27
PRR5_TSS14359,TSS15845,TSS24324	33
C1orf201_TSS25531,TSS28726	23
WDR43_TSS3984	16
C14orf132_TSS16283	20
C6orf132_TSS15559	5
TRPV4_TSS17297,TSS24579,TSS27760	49
PLA2G4B_TSS4514	18
LOC643542_TSS5542	43
BMPR1B_TSS11158	29
PHF21A_TSS21819	40
CNTN3_TSS28574	10
TOX_TSS15454	22
DKC1_TSS21436	32
EXOSC9_TSS3918	46
TMEM194A_TSS2311	31
SEMA4C_TSS23557	29
GNG2_TSS4085	45
LOC147727_TSS24304	34
TRPC6_TSS18289	46
OSBPL7_TSS22409	35
ZNF554_TSS23353	44
DCK_TSS4520	39
RPS6KA2_TSS14846,TSS382	33
C18orf32_TSS22137	10
MDN1_TSS24598	29
ADAMTS15_TSS26523	20
PCDH1_TSS28204	9
ARHGAP26_TSS12911	4
TM6SF1_TSS27951	21
SMAD3_TSS11025,TSS13674,TSS15697,TSS16764	40
SLC37A2_TSS5408	4
KIF14_TSS17960	31
MACF1_TSS24753,TSS27029	4
COL6A3_TSS2750	27
MAP6_TSS12701	22
MFAP4_TSS3868	44
SLC48A1_TSS5087	45
KIAA0922_TSS8029	22
KRT80_TSS2760	5
ZNF32_TSS15648,TSS4721	42
UXT_TSS26897,TSS9776	48
HUWE1_TSS18005	7
LOC374443_TSS27839	47
ASB13_TSS14983	25
C17orf90_TSS4837	37
KCNE4_TSS25220	5
ACBD4_TSS16608,TSS20593	37
POLH_TSS16462	29
SIAE_TSS17994,TSS18604	38
PKP4_TSS5998	16
XDH_TSS8506	42
CEP97_TSS4467	12
C6orf57_TSS21236	37
C7orf23_TSS11399	43
NPTXR_TSS20407	44
DBI_TSS16760,TSS17537,TSS20844,TSS2254	13
HSD17B7_TSS18894	43
IFT140_TSS1828	40
WDR36_TSS7384	14
IFI6_TSS19819	28
RNASET2_TSS4620	33
PSME1_TSS28113	40
PPAT_TSS4853	32
STXBP6_TSS710	22
IRF2BPL_TSS22645	42
TMEM14A_TSS26415	8
ARHGAP11A_TSS548	31
RAB4B_TSS15802	13
C1R_TSS19083	20
TMEM191A_TSS15159	43
RPS21_TSS26424	50
HIGD2A_TSS16215	17
PCDH18_TSS3151	20
SRR_TSS20311	41
ZNF395_TSS20184	45
ZNF140_TSS18206	7
FAM120C_TSS25650	34
SYNE2_TSS1009,TSS5216,TSS5584	29
ATP6V1G2_TSS27996	28
RIMBP3_TSS24339	28
TNRC6C_TSS11392	29
CYHR1_TSS1462,TSS25444,TSS414	45
PLSCR4_TSS17592,TSS18610	10
LOC100129269_TSS23552	10
KRTAP1-5_TSS2126	8
HAGHL_TSS19872	35
ABHD3_TSS22524	26
MANSC1_TSS23758	8
KIAA1467_TSS5959	22
SGOL1_TSS15642,TSS7515	46
MNT_TSS20639	45
CEP128_TSS22065	39
SYNGR1_TSS11707,TSS24561	40
NDST2_TSS12117	35
SELENBP1_TSS17726	20
CROCC_TSS18199	19
MAMSTR_TSS14001,TSS25568	37
RASGRP3_TSS1308,TSS27323,TSS5938	22
HAS2-AS1_TSS21224	9
NKX3-1_TSS21939	26
TMC7_TSS21140,TSS9329	7
DECR2_TSS27490	37
CHCHD5_TSS27195	48
C12orf24_TSS21723	16
GRPEL1_TSS9944	6
METTL23_TSS19463	47
FBXO5_TSS22199,TSS25657	39
PBX2_TSS12248	28
NUDT10_TSS9359	3
CDK5_TSS10070	41
ATP1B1_TSS24734	46
LCTL_TSS402	8
RAC3_TSS15391	25
C11orf75_TSS13788	27
KIAA1958_TSS20443	22
ASPM_TSS12419	31
PNPT1_TSS21305	46
HJURP_TSS24337	31
ITGA7_TSS21522,TSS26654	40
CSTB_TSS26883	25
LMTK2_TSS19112	32
KIAA1377_TSS7767	35
RTTN_TSS22312	39
THRA_TSS13414,TSS23572	40
MB21D1_TSS7506	26
MAB21L2_TSS26043	20
TP53TG1_TSS16654	40
PPARGC1B_TSS13305,TSS24615	10
NCLN_TSS8509	32
ANAPC1_TSS3380	16
MRPL53_TSS1207	48
NKRF_TSS18366,TSS3874	16
BCAS3_TSS19269	49
LRAT_TSS12965	7
DPM3_TSS10516,TSS1140	25
PSME4_TSS26377	16
HIST1H2BK_TSS5419	42
MDFIC_TSS3525	1
HSD3B7_TSS3600	37
RHBDF1_TSS19910	35
WDR4_TSS15186	32
AGPAT9_TSS3062	4
SNURF_TSS19399	17
NANOS1_TSS25606	41
LOC100132352_TSS406	43
LAGE3_TSS21293	17
TEF_TSS238,TSS4555	27
C14orf2_TSS22066	50
CDC25A_TSS3740	46
ASPHD2_TSS13051	14
C11orf87_TSS3547	8
DHRS4_TSS825	30
GEMIN8_TSS27322	43
NEGR1_TSS13055	16
TRANK1_TSS18297	40
NOTCH2_TSS27301	22
DSG2_TSS9689	29
KRT19_TSS3009	33
IQCE_TSS13935	25
SCG5_TSS23696	42
SOBP_TSS4760	25
RNF207_TSS23229	19
FRMPD4_TSS24180	22
KIF26B_TSS2104	42
ROMO1_TSS26992	50
STARD9_TSS8728	1
GINS1_TSS23127	39
MEX3A_TSS6078	14
ANO4_TSS17245	38
CHD1_TSS14600	46
SERPINB8_TSS25011	15
RFC3_TSS7556	39
RHPN2_TSS23504	6
METTL7A_TSS13446	8
B4GALNT4_TSS19405	44
EFNA5_TSS13079	22
STARD10_TSS14459	33
STON1_TSS20589	40
PARP2_TSS15607	46
C14orf80_TSS13028,TSS23832,TSS25602	46
TET3_TSS8821	29
LOC730102_TSS3074	45
MCM10_TSS24890	39
COX5B_TSS17713	50
IL8_TSS441	9
PRRT2_TSS8184	38
MARS2_TSS19324	6
ULBP2_TSS8690	15
SPATA5_TSS14026	46
ROM1_TSS26339	43
SECTM1_TSS24484	40
RNF135_TSS15491	42
NAT6_TSS21082,TSS28264	37
RNF144B_TSS13098	5
TCEAL7_TSS2559	8
SNHG12_TSS24058	1
OCEL1_TSS22900	37
CFB_TSS11030	44
KBTBD8_TSS23414	23
FBXL15_TSS10587	43
ARHGEF19_TSS15143	18
COL3A1_TSS13665	8
PLAT_TSS7628	20
ADRB2_TSS1346	32
KCTD12_TSS20408	27
LOH12CR1_TSS15674	7
ESCO2_TSS8097	39
PITX1_TSS15998	50
KCNMB4_TSS8301	18
ANKRD33B_TSS19850	45
ARL6IP4_TSS6787	48
GYG2_TSS19536	45
HMGCL_TSS15960	45
HOOK2_TSS10576	44
LOC550643_TSS8208	30
ZEB1-AS1_TSS18231	34
TYW1_TSS16161	22
ST3GAL6_TSS9507	29
DBP_TSS28082	45
FAM43A_TSS2566	33
AK1_TSS6278	30
UBE2C_TSS13122,TSS16614	31
C17orf37_TSS11155	30
TGFB3_TSS20285	8
ROR2_TSS12707	28
EVI2A_TSS4948	6
PSENEN_TSS6025	17
SPATA6_TSS20422	37
FNDC4_TSS23655	25
BTN3A3_TSS19596	40
FAM83D_TSS19233	12
PSME2_TSS7588	40
CERKL_TSS25469	46
PLAG1_TSS10206	49
LOC100216545_TSS14546	1
GDF5_TSS5944	40
SLCO4A1_TSS20076	32
CCNJL_TSS12972	5
KIAA0586_TSS22475	16
ZNF114_TSS12140	10
TMEM206_TSS14532,TSS7124	6
HFE_TSS2095	8
LPP-AS2_TSS1831	37
TRPC4_TSS15997	29
ING4_TSS19191	44
TPRN_TSS5698	47
GTPBP4_TSS18818	32
ATHL1_TSS4225	19
KAT2B_TSS22889	1
STAC2_TSS15638	10
GLB1L_TSS9649	18
SERPINB9_TSS7802	14
COL8A2_TSS19906	36
YPEL3_TSS21734,TSS3447	49
RTN2_TSS17962,TSS21136,TSS6931	49
FIS1_TSS24239	30
NCRNA00255_TSS4243	29
RAPGEF4_TSS18095,TSS5454	13
TMEM59L_TSS5909	44
EXOSC2_TSS13886	12
C9orf123_TSS1473	25
MT1X_TSS26247	4
CNIH2_TSS4563	11
COMMD3_TSS26516	43
C10orf57_TSS3538	37
HOXB3_TSS101	44
PGPEP1_TSS6063	33
MIR210HG_TSS5874	37
AHCTF1_TSS27545	46
RPSAP52_TSS27376	2
C10orf116_TSS20779	18
FLJ40504_TSS28344	42
AUH_TSS22856	43
MRPL54_TSS2951	48
RBM24_TSS12520,TSS20947,TSS21199	6
ARHGEF9_TSS16935,TSS27861	38
BTBD19_TSS10285	19
C11orf67_TSS18672	45
IFFO1_TSS18034	19
FBRSL1_TSS24861	29
DDT_TSS14620,TSS16814	48
RBM14-RBM4_TSS2730	41
TMEM134_TSS28150	30
LOC283888_TSS1168	15
NOX4_TSS12591,TSS24072	15
C22orf36_TSS26596	44
PDLIM5_TSS20596	26
ACE_TSS22210,TSS24802	28
WWTR1_TSS18397,TSS20715,TSS8721	2
MT1L_TSS6313	25
CDKN1C_TSS4700	45
FBXO41_TSS12519	44
SCML2_TSS15374	16
TNFRSF10A_TSS25827	5
CCNJ_TSS16964	16
C14orf167_TSS26614,TSS28403	37
WBP1_TSS21427	20
SCARB1_TSS3915	36
AGAP5_TSS22033	1
MZT1_TSS25526	46
C17orf103_TSS10486	30
KIAA1107_TSS26079	28
ARRDC4_TSS19234	10
MGC45800_TSS11335	27
MBLAC2_TSS5360	7
C11orf49_TSS15453	45
OLFML2A_TSS3127	20
RNF122_TSS6562	3
MT1G_TSS7960	4
TRRAP_TSS15511	22
MAMLD1_TSS12629,TSS16783	22
FKBP8_TSS17604	30
DSCC1_TSS7508	46
CHD7_TSS14019	7
SPAG16_TSS9111	28
RPLP1_TSS19863	17
IQSEC2_TSS12916,TSS8731	49
CDCA4_TSS18522	39
CLN6_TSS24723	46
CYP1B1_TSS22309	40
C8orf42_TSS12164	47
RASSF4_TSS16066	40
HES1_TSS20135	9
LOC391322_TSS20361	48
SIX1_TSS20419	45
FRZB_TSS21972	8
DIRAS3_TSS8047	27
MXI1_TSS19347,TSS23055,TSS7933	42
SIPA1L2_TSS2498	49
SNAPIN_TSS27103	48
POTEF_TSS23460	29
NUDT4P1_TSS1389	47
POLR3G_TSS2949	5
NR1H3_TSS17666,TSS26767	33
XRCC2_TSS9027	39
LDB3_TSS11282,TSS27624,TSS28712	7
C10orf140_TSS21763	18
LOC100287015_TSS17504	27
C15orf37_TSS926	17
MMEL1_TSS14953	43
ULBP3_TSS28737	29
RNF152_TSS9828	9
MMAA_TSS7217	43
ARHGEF4_TSS9176	18
KLHL24_TSS26937	42
CCDC56_TSS9155	48
[truncated: 854 more rows]
