# Supplementary material for: Merkel Cell Polyomavirus Small T Antigen Promotes Pro-Glycolytic Metabolic Perturbations Required for Transformation
Source: PLoS Pathog. 2016 Nov 23;12(11):e1006020. doi: 10.1371/journal.ppat.1006020 (PMC5120958; doi:10.1371/journal.ppat.1006020)
Supplement: S2 Table — (XLSX) [file ppat.1006020.s006.xlsx]

## Sheet: ST_p_0.01_fc_4_GOterms_correcte
rep(i, length(this.p.sig1))	this.p.sig1	GOBPID	Pvalue	OddsRatio	ExpCount	Count	Size	Term
2	0.0198954	GO:0045599	2.81804e-05	61.5099	0.0599193	3	36	negative regulation of fat cell differentiation
3	0.0360557	GO:0043116	7.41887e-05	212.122	0.0132514	2	9	negative regulation of vascular permeability
4	0.00579051	GO:0071276	7.87825e-06	99.8013	0.0399462	3	16	cellular response to cadmium ion
5	0.0063288	GO:0048679	6.41216e-06	108.125	0.0374496	3	15	regulation of axon regeneration
5	0.0179277	GO:0006564	3.63276e-05	421.081	0.00998656	2	4	L-serine biosynthetic process
9	0.0257014	GO:0072359	2.56245e-05	7.2872	1.68043	9	875	circulatory system development
9	0.037327	GO:0051549	7.44308e-05	222.657	0.0134434	2	7	positive regulation of keratinocyte migration
12	5.88842e-12	GO:0048285	1.00314e-14	19.8903	1.43038	17	532	organelle fission
12	7.772e-08	GO:0051304	2.64804e-10	56.4509	0.166699	7	62	chromosome separation
12	3.89898e-05	GO:0007049	2.60654e-07	13.8407	0.990116	9	577	cell cycle
12	3.89898e-05	GO:1902099	3.15246e-07	42.8296	0.145189	5	54	regulation of metaphase/anaphase transition of cell cycle
12	3.89898e-05	GO:0031145	3.32111e-07	26.2693	0.280876	6	107	anaphase-promoting complex-dependent proteasomal ubiquitin-dependent protein catabolic process
12	3.90806e-05	GO:0051302	3.99461e-07	25.5113	0.290442	6	115	regulation of cell division
12	3.94757e-05	GO:0010965	4.94142e-07	38.8514	0.158633	5	59	regulation of mitotic sister chromatid separation
12	3.94757e-05	GO:0033045	5.37999e-07	38.1425	0.161321	5	60	regulation of sister chromatid segregation
12	4.77062e-05	GO:0051301	7.3144e-07	17.1957	0.53021	7	261	cell division
12	6.25943e-05	GO:0000086	1.06634e-06	21.3014	0.342259	6	130	G2/M transition of mitotic cell cycle
12	8.90143e-05	GO:0007088	1.66807e-06	30.0117	0.202621	5	83	regulation of mitotic nuclear division
12	0.000183588	GO:0007077	3.84538e-06	45.4474	0.107548	4	40	mitotic nuclear envelope disassembly
12	0.000183588	GO:0007094	4.25281e-06	44.2162	0.110236	4	41	mitotic spindle assembly checkpoint
12	0.000183588	GO:0030397	4.69133e-06	43.0499	0.112925	4	42	membrane disassembly
12	0.000183588	GO:1904666	4.69133e-06	43.0499	0.112925	4	42	regulation of ubiquitin protein ligase activity
12	0.000189397	GO:0045841	5.16244e-06	41.9433	0.115614	4	43	negative regulation of mitotic metaphase/anaphase transition
12	0.000234336	GO:0033048	6.78655e-06	38.9398	0.12368	4	46	negative regulation of mitotic sister chromatid segregation
12	0.000241434	GO:0051985	7.40344e-06	38.0318	0.126368	4	47	negative regulation of chromosome segregation
12	0.000257113	GO:0043632	8.72427e-06	7.92962	1.41694	9	527	modification-dependent macromolecule catabolic process
12	0.000257113	GO:0031577	8.76022e-06	36.3368	0.131746	4	49	spindle checkpoint
12	0.000664612	GO:0007093	2.37766e-05	27.773	0.169127	4	64	mitotic cell cycle checkpoint
12	0.00076852	GO:0051784	3.06003e-05	25.9248	0.180142	4	67	negative regulation of nuclear division
12	0.00076852	GO:1901799	3.06003e-05	25.9248	0.180142	4	67	negative regulation of proteasomal protein catabolic process
12	0.00076852	GO:0006998	3.24497e-05	25.5181	0.182831	4	68	nuclear envelope organization
12	0.00076852	GO:0007067	3.27309e-05	16.0651	0.376013	5	187	mitotic nuclear division
12	0.00122783	GO:1903363	5.57423e-05	22.0555	0.209718	4	78	negative regulation of cellular protein catabolic process
12	0.00122783	GO:0006511	5.64758e-05	7.02341	1.3793	8	513	ubiquitin-dependent protein catabolic process
12	0.00262794	GO:0051444	0.000125353	17.7197	0.258114	4	96	negative regulation of ubiquitin-protein transferase activity
12	0.00283694	GO:0060236	0.000140156	159.641	0.0183845	2	7	regulation of mitotic spindle organization
12	0.00298546	GO:2001251	0.000152579	16.8009	0.271558	4	101	negative regulation of chromosome organization
12	0.00391886	GO:0045840	0.000206958	29.8827	0.115614	3	43	positive regulation of mitotic nuclear division
12	0.00470912	GO:0009057	0.000256715	4.59892	2.70663	10	1027	macromolecule catabolic process
12	0.0105048	GO:1903321	0.000590558	11.6083	0.387171	4	144	negative regulation of protein modification by small protein conjugation or removal
12	0.0115733	GO:0070507	0.000670346	19.6052	0.172026	3	67	regulation of microtubule cytoskeleton organization
12	0.0131209	GO:1900034	0.000802114	18.3598	0.182831	3	68	regulation of cellular response to heat
12	0.0131209	GO:0032434	0.000804688	18.3726	0.183181	3	73	regulation of proteasomal ubiquitin-dependent protein catabolic process
12	0.0139019	GO:0006996	0.000876267	11.2192	0.446491	4	296	organelle organization
12	0.0144517	GO:0051984	0.000935542	51.88	0.0457077	2	17	positive regulation of chromosome segregation
12	0.0158138	GO:1903052	0.00105066	9.89409	0.4517	4	168	positive regulation of proteolysis involved in cellular protein catabolic process
12	0.0179347	GO:1901988	0.00122213	9.48476	0.47052	4	175	negative regulation of cell cycle phase transition
12	0.0202206	GO:0006323	0.00141234	9.10763	0.489341	4	182	DNA packaging
12	0.0215807	GO:0044380	0.00157557	38.8975	0.0591511	2	22	protein localization to cytoskeleton
12	0.0215807	GO:0044419	0.00158087	4.65805	1.74942	7	660	interspecies interaction between organisms
12	0.0223475	GO:0008283	0.00167511	3.80657	2.85118	9	1058	cell proliferation
12	0.0247322	GO:0045786	0.00198697	8.3044	0.538246	4	212	negative regulation of cell cycle
12	0.0247322	GO:0051439	0.00202522	13.1452	0.252001	3	96	regulation of ubiquitin-protein ligase activity involved in mitotic cell cycle
12	0.0247322	GO:0010827	0.00204393	13.0921	0.252737	3	94	regulation of glucose transport
12	0.0247322	GO:0009895	0.00206859	8.17703	0.543115	4	202	negative regulation of catabolic process
12	0.0247322	GO:0045861	0.00208341	6.14925	0.914154	5	340	negative regulation of proteolysis
12	0.0247322	GO:0051297	0.00210666	12.949	0.255425	3	95	centrosome organization
12	0.0264803	GO:0009266	0.00230067	7.93344	0.559247	4	208	response to temperature stimulus
12	0.0286831	GO:0000281	0.00273638	28.8	0.077972	2	29	mitotic cytokinesis
12	0.0296253	GO:0016925	0.00287674	11.5579	0.285001	3	106	protein sumoylation
12	0.032139	GO:0090307	0.00317558	26.5641	0.0840433	2	32	mitotic spindle assembly
12	0.0323478	GO:0051340	0.00325131	26.2292	0.0850515	2	33	regulation of ligase activity
12	0.0350927	GO:1901989	0.00358699	24.875	0.0893876	2	34	positive regulation of cell cycle phase transition
12	0.0420317	GO:0045732	0.00444854	6.56098	0.672172	4	250	positive regulation of protein catabolic process
12	0.0420317	GO:0051781	0.00447231	9.82708	0.333397	3	124	positive regulation of cell division
12	0.0420317	GO:0007264	0.004547	4.32886	1.58328	6	623	small GTPase mediated signal transduction
12	0.0420317	GO:0034080	0.0051597	20.4487	0.107548	2	40	CENP-A containing nucleosome assembly
12	0.0420317	GO:0051310	0.0051597	20.4487	0.107548	2	40	metaphase plate congression
12	0.0420317	GO:0007127	0.00519019	20.3853	0.107874	2	41	meiosis I
12	0.0493552	GO:0008645	0.00639011	8.60702	0.379105	3	141	hexose transport
13	0.000174057	GO:0006695	2.47592e-07	45.1016	0.138403	5	47	cholesterol biosynthetic process
13	0.000279642	GO:0008299	7.95568e-07	70.5397	0.0736188	4	25	isoprenoid biosynthetic process
13	0.00446458	GO:0046165	2.46757e-05	16.6304	0.349173	5	121	alcohol biosynthetic process
13	0.00446458	GO:0019287	2.5403e-05	707.909	0.00883426	2	3	isopentenyl diphosphate biosynthetic process, mevalonate pathway
13	0.00712992	GO:0046490	5.07106e-05	353.932	0.011779	2	4	isopentenyl diphosphate metabolic process
13	0.00811427	GO:0006694	6.92541e-05	13.254	0.432879	5	147	steroid biosynthetic process
13	0.0369419	GO:0044255	0.000367843	4.31499	2.80341	10	952	cellular lipid metabolic process
14	0.0104731	GO:0048549	1.72255e-05	623.68	0.00691377	2	4	positive regulation of pinocytosis
15	0.00266353	GO:0071772	4.02954e-06	25.4628	0.245567	5	137	response to BMP
15	0.0026666	GO:0007167	8.06839e-06	15.6849	0.502752	6	296	enzyme linked receptor protein signaling pathway
19	0.0212624	GO:0051964	4.04998e-05	346.356	0.0102426	2	5	negative regulation of synapse assembly
21	0.00579505	GO:0006868	1.55379e-05	577.704	0.00640164	2	5	glutamine transport
21	0.00579505	GO:0034620	1.71429e-05	31.9835	0.160041	4	125	cellular response to unfolded protein
21	0.00579505	GO:0015849	2.54169e-05	18.0424	0.368734	5	288	organic acid transport
21	0.00838408	GO:0043618	5.57386e-05	48.9863	0.0755393	3	59	regulation of transcription from RNA polymerase II promoter in response to stress
21	0.00838408	GO:0035966	6.12871e-05	22.8284	0.221497	4	173	response to topologically incorrect protein
21	0.0112925	GO:0036499	0.000108528	166.695	0.0158171	2	13	PERK-mediated unfolded protein response
21	0.0112925	GO:0015711	0.000115566	12.9668	0.50701	5	396	organic anion transport
21	0.0354162	GO:0070059	0.00043439	77.74	0.0311718	2	27	intrinsic apoptotic signaling pathway in response to endoplasmic reticulum stress
21	0.0354162	GO:0015804	0.000466003	74.8654	0.0322746	2	28	neutral amino acid transport
21	0.0392014	GO:0042149	0.000577048	66.5598	0.0358492	2	28	cellular response to glucose starvation
21	0.0392014	GO:0071453	0.000632325	20.8397	0.171564	3	134	cellular response to oxygen levels
21	0.0392014	GO:0045599	0.00095586	50.8725	0.0460918	2	36	negative regulation of fat cell differentiation
21	0.0392014	GO:0016265	0.00135374	4.93714	2.38653	8	1864	death
21	0.0392014	GO:0042594	0.00137549	9.80219	0.501888	4	392	response to starvation
21	0.0463961	GO:0021517	0.00169576	37.5725	0.0614557	2	48	ventral spinal cord development
21	0.047222	GO:0000122	0.00179499	6.9297	0.923116	5	721	negative regulation of transcription from RNA polymerase II promoter
23	0.0038635	GO:0072079	1.14439e-05	85.8585	0.0448115	3	20	nephron tubule formation
23	0.0038635	GO:0090190	1.14439e-05	85.8585	0.0448115	3	20	positive regulation of branching involved in ureteric bud morphogenesis
23	0.0038635	GO:0060676	1.37833e-05	973.875	0.00653134	2	3	ureteric bud formation
23	0.0038635	GO:0072171	1.55316e-05	31.2944	0.152359	4	68	mesonephric tubule morphogenesis
23	0.00490768	GO:0061217	2.90485e-05	60.7891	0.0604955	3	27	regulation of mesonephros development
23	0.00490768	GO:0061333	2.95941e-05	26.3328	0.179246	4	80	renal tubule morphogenesis
23	0.00723463	GO:0060993	5.58072e-05	22.2165	0.210614	4	94	kidney morphogenesis
23	0.00723463	GO:0072080	5.81679e-05	21.9709	0.212854	4	95	nephron tubule development
23	0.0076404	GO:0001657	7.38938e-05	20.6039	0.226298	4	101	ureteric bud development
23	0.0076404	GO:0072163	7.6788e-05	20.3924	0.228539	4	102	mesonephric epithelium development
23	0.0082772	GO:0060548	9.15067e-05	5.9419	1.94258	9	867	negative regulation of cell death
23	0.0105724	GO:0043067	0.000127506	4.81368	3.06062	11	1366	regulation of programmed cell death
23	0.015423	GO:0072006	0.000214297	15.4609	0.297996	4	133	nephron development
23	0.015423	GO:0060394	0.000217007	118.015	0.0224057	2	10	negative regulation of pathway-restricted SMAD protein phosphorylation
23	0.0156767	GO:0060688	0.000236332	28.557	0.120991	3	54	regulation of morphogenesis of a branching structure
23	0.0175927	GO:0048729	0.000282898	6.43353	1.32194	7	590	tissue morphogenesis
23	0.0185275	GO:2000145	0.000316549	6.30976	1.34658	7	601	regulation of cell motility
23	0.0264727	GO:0016265	0.000478902	3.8691	4.17643	12	1864	death
23	0.0277786	GO:0045934	0.000530446	4.27697	3.00909	10	1343	negative regulation of nucleobase-containing compound metabolic process
23	0.0385799	GO:0072077	0.000814249	55.5045	0.0425709	2	19	renal vesicle morphogenesis
23	0.0385799	GO:2000279	0.000814249	55.5045	0.0425709	2	19	negative regulation of DNA biosynthetic process
23	0.0404085	GO:0061138	0.000893454	10.4557	0.434671	4	194	morphogenesis of a branching epithelium
23	0.0417706	GO:1902679	0.000965551	4.22214	2.66628	9	1190	negative regulation of RNA biosynthetic process
24	4.22804e-06	GO:0022617	9.05362e-09	54.8288	0.162602	6	127	extracellular matrix disassembly
24	7.62606e-06	GO:0030574	3.26598e-08	73.9571	0.0960246	5	75	collagen catabolic process
24	4.37798e-05	GO:0044259	2.81241e-07	46.9424	0.147238	5	115	multicellular organismal macromolecule metabolic process
24	0.000136066	GO:0009056	1.16545e-06	24.4186	0.37838	6	307	catabolic process
24	0.00195784	GO:0007155	2.09619e-05	11.5332	0.948503	7	792	cell adhesion
24	0.00542128	GO:0070208	6.96524e-05	216.569	0.0128033	2	10	protein heterotrimerization
24	0.0495117	GO:0016043	0.000742145	9.72994	1.33978	6	1539	cellular component organization
26	0.0147732	GO:0097638	3.08937e-05	458.324	0.00921836	2	4	L-arginine import across plasma membrane
26	0.0147732	GO:0015819	5.14149e-05	305.529	0.0115229	2	5	lysine transport
26	0.0147732	GO:1903826	5.14149e-05	305.529	0.0115229	2	5	arginine transmembrane transport
26	0.0165957	GO:0043091	7.70104e-05	229.132	0.0138275	2	6	L-arginine import
26	0.0317254	GO:1902837	0.000184022	130.908	0.0207413	2	9	amino acid import into cell
26	0.0329994	GO:0098739	0.000229694	114.537	0.0230459	2	10	import across plasma membrane
30	0.000694416	GO:1901657	9.01839e-07	10.4891	1.066	9	362	glycosyl compound metabolic process
30	0.000920693	GO:0042278	2.39141e-06	10.9804	0.886371	8	301	purine nucleoside metabolic process
30	0.00862054	GO:0006139	3.53497e-05	7.73438	1.31315	8	404	nucleobase-containing compound metabolic process
30	0.00862054	GO:0044281	5.05347e-05	5.26877	2.72898	11	993	small molecule metabolic process
30	0.00862054	GO:0009126	5.59775e-05	10.2333	0.680238	6	231	purine nucleoside monophosphate metabolic process
30	0.00928275	GO:0009161	7.24466e-05	9.74936	0.71263	6	242	ribonucleoside monophosphate metabolic process
30	0.00928275	GO:0006163	8.43886e-05	6.55019	1.45176	8	493	purine nucleotide metabolic process
30	0.0150997	GO:0009119	0.000161979	8.39593	0.826834	6	293	ribonucleoside metabolic process
30	0.0150997	GO:0006183	0.00017649	141.545	0.0206133	2	7	GTP biosynthetic process
30	0.0176207	GO:0006228	0.000234878	117.947	0.023558	2	8	UTP biosynthetic process
30	0.0176207	GO:0006120	0.000271571	27.0959	0.126624	3	43	mitochondrial electron transport, NADH to ubiquinone
30	0.0176207	GO:0046129	0.000274608	26.9895	0.127102	3	45	purine ribonucleoside biosynthetic process
30	0.0196639	GO:0009145	0.000331987	25.2006	0.135459	3	46	purine nucleoside triphosphate biosynthetic process
30	0.0205326	GO:0009205	0.000373321	87.6182	0.0292345	2	11	purine ribonucleoside triphosphate metabolic process
30	0.0218237	GO:0009201	0.000425137	23.05	0.147238	3	50	ribonucleoside triphosphate biosynthetic process
30	0.0220786	GO:0006241	0.000458776	78.6162	0.0323923	2	11	CTP biosynthetic process
30	0.0293593	GO:0009208	0.000648191	64.314	0.0382818	2	13	pyrimidine ribonucleoside triphosphate metabolic process
30	0.0308129	GO:0046033	0.000754806	58.9508	0.0412266	2	14	AMP metabolic process
30	0.0308129	GO:0000422	0.000768679	18.6271	0.180116	3	62	mitophagy
30	0.0308129	GO:0042773	0.000800336	18.3477	0.182575	3	62	ATP synthesis coupled electron transport
30	0.0318145	GO:0046390	0.000916188	7.41531	0.756802	5	257	ribose phosphate biosynthetic process
30	0.0318145	GO:0042440	0.00091866	17.4565	0.191409	3	65	pigment metabolic process
30	0.0318145	GO:0046134	0.000950395	51.6645	0.0461243	2	16	pyrimidine nucleoside biosynthetic process
30	0.0318145	GO:0009148	0.000991622	50.5227	0.0471161	2	16	pyrimidine nucleoside triphosphate biosynthetic process
30	0.0322268	GO:0046034	0.00104633	9.87548	0.450491	4	156	ATP metabolic process
30	0.0332206	GO:0015949	0.00112173	47.1515	0.0500608	2	17	nucleobase-containing small molecule interconversion
30	0.0344885	GO:0071216	0.00120934	9.47465	0.468216	4	159	cellular response to biotic stimulus
30	0.0373289	GO:0009124	0.00135741	15.1634	0.21902	3	76	nucleoside monophosphate biosynthetic process
30	0.0441249	GO:0006165	0.00167552	14.0423	0.23558	3	80	nucleoside diphosphate phosphorylation
30	0.0441249	GO:0009218	0.00171915	37.2153	0.0618398	2	21	pyrimidine ribonucleotide metabolic process
30	0.0450659	GO:0009259	0.00181434	5.20501	1.30872	6	464	ribonucleotide metabolic process
30	0.0454187	GO:0044804	0.00188753	35.3523	0.0647846	2	22	nucleophagy
31	1.89221e-41	GO:0048285	2.6878e-44	52.4156	2.21369	41	532	organelle fission
31	2.36895e-21	GO:0051301	6.72998e-24	57.4875	0.656301	19	244	cell division
31	1.56358e-19	GO:0098813	6.66298e-22	78.1368	0.314831	15	89	nuclear chromosome segregation
31	1.41616e-13	GO:0007264	8.04635e-16	21.3752	1.15894	17	295	small GTPase mediated signal transduction
31	4.93887e-13	GO:0071840	3.50772e-15	9.40557	24.1134	55	5795	cellular component organization or biogenesis
31	1.94762e-12	GO:0007067	1.65991e-14	39.6454	0.465789	12	189	mitotic nuclear division
31	1.08148e-09	GO:0007018	1.07534e-11	30.944	0.420375	10	102	microtubule-based movement
31	2.99681e-09	GO:0051276	3.40547e-11	9.27446	2.97513	19	806	chromosome organization
31	9.19753e-09	GO:0032467	1.17582e-10	64.6189	0.149798	7	36	positive regulation of cytokinesis
31	9.53104e-09	GO:0022402	1.35384e-10	51.3821	0.28546	8	232	cell cycle process
31	3.53423e-08	GO:0000070	5.52224e-10	190.963	0.0450828	5	14	mitotic sister chromatid segregation
31	7.66555e-08	GO:0000281	1.30663e-09	73.0439	0.114725	6	28	mitotic cytokinesis
31	1.23531e-07	GO:0000910	2.28111e-09	40.0182	0.22374	7	62	cytokinesis
31	2.21365e-07	GO:0010965	4.45857e-09	35.9841	0.245503	7	59	regulation of mitotic sister chromatid separation
31	2.21365e-07	GO:0051302	4.9598e-09	25.3907	0.394703	8	115	regulation of cell division
31	2.21365e-07	GO:0033045	5.03102e-09	35.3029	0.249664	7	60	regulation of sister chromatid segregation
31	3.91987e-07	GO:0051256	9.46559e-09	339.956	0.0291275	4	7	mitotic spindle midzone assembly
31	7.38107e-07	GO:0034501	1.8872e-08	254.951	0.0332885	4	8	protein localization to kinetochore
31	7.91653e-07	GO:0033043	2.13656e-08	9.07137	1.81368	13	450	regulation of organelle organization
31	1.48525e-06	GO:1901988	4.21946e-08	14.9	0.728186	9	175	negative regulation of cell cycle phase transition
31	1.52485e-06	GO:0007052	4.54856e-08	66.458	0.100526	5	27	mitotic spindle organization
31	3.05005e-06	GO:0019886	9.53141e-08	22.2299	0.378657	7	91	antigen processing and presentation of exogenous peptide antigen via MHC class II
31	3.86592e-06	GO:1902578	1.29015e-07	16.3293	0.599949	8	125	single-organism localization
31	3.86592e-06	GO:0007076	1.31793e-07	127.443	0.0499328	4	12	mitotic chromosome condensation
31	3.88868e-06	GO:0002504	1.38092e-07	20.9742	0.399462	7	96	antigen processing and presentation of peptide or polysaccharide antigen via MHC class II
31	4.41576e-06	GO:0007093	1.63082e-07	29.4962	0.247502	6	64	mitotic cell cycle checkpoint
31	5.13475e-06	GO:0007080	1.96929e-07	47.929	0.133154	5	32	mitotic metaphase plate congression
31	1.16892e-05	GO:0007059	4.8078e-07	39.1607	0.157959	5	61	chromosome segregation
31	1.16892e-05	GO:0051653	4.81514e-07	39.1995	0.15812	5	38	spindle localization
31	2.03744e-05	GO:0044699	8.68229e-07	Inf	2.48555	10	946	single-organism process
31	2.59376e-05	GO:0006511	1.14214e-06	6.80375	2.13463	12	513	ubiquitin-dependent protein catabolic process
31	3.33046e-05	GO:0043632	1.51385e-06	6.61264	2.19288	12	527	modification-dependent macromolecule catabolic process
31	4.27544e-05	GO:0006461	2.00411e-06	13.8938	0.595532	7	158	protein complex assembly
31	4.4511e-05	GO:0051303	2.16158e-06	28.0978	0.212214	5	51	establishment of chromosome localization
31	4.4511e-05	GO:0051304	2.21291e-06	27.9481	0.213183	5	52	chromosome separation
31	4.55939e-05	GO:0007346	2.33151e-06	10.8848	0.876289	8	255	regulation of mitotic cell cycle
31	0.000131236	GO:0034502	6.89735e-06	39.1677	0.124832	4	30	protein localization to chromosome
31	0.000145888	GO:0019884	7.9114e-06	11.0546	0.728186	7	175	antigen processing and presentation of exogenous antigen
31	0.000145888	GO:0051988	8.08186e-06	107.482	0.0416107	3	10	regulation of attachment of spindle microtubules to kinetochore
31	0.000222286	GO:0048002	1.26299e-05	10.252	0.78228	7	188	antigen processing and presentation of peptide antigen
31	0.000236464	GO:1903051	1.37714e-05	18.7041	0.307919	5	74	negative regulation of proteolysis involved in cellular protein catabolic process
31	0.000275789	GO:0051726	1.64582e-05	12.9641	0.550114	6	200	regulation of cell cycle
31	0.000275789	GO:0061136	1.68451e-05	12.5936	0.544014	6	132	regulation of proteasomal protein catabolic process
31	0.000434159	GO:1904666	2.71349e-05	26.7783	0.174765	4	42	regulation of ubiquitin protein ligase activity
31	0.000462051	GO:0045841	2.98248e-05	26.09	0.178926	4	43	negative regulation of mitotic metaphase/anaphase transition
31	0.000462051	GO:0007095	3.01908e-05	62.6774	0.062416	3	15	mitotic G2 DNA damage checkpoint
31	0.000539053	GO:1903362	3.61504e-05	7.23566	1.26496	8	304	regulation of cellular protein catabolic process
31	0.000539053	GO:0051985	3.67536e-05	24.6254	0.188476	4	46	negative regulation of chromosome segregation
31	0.000561332	GO:0033048	3.907e-05	24.2217	0.191409	4	46	negative regulation of mitotic sister chromatid segregation
31	0.000757074	GO:0051439	5.37694e-05	13.8557	0.407784	5	98	regulation of ubiquitin-protein ligase activity involved in mitotic cell cycle
31	0.00075877	GO:2001251	5.49677e-05	13.7921	0.409731	5	100	negative regulation of chromosome organization
31	0.000840962	GO:0021987	6.21165e-05	13.4201	0.420268	5	101	cerebral cortex development
31	0.000948811	GO:0031023	7.14304e-05	13.0109	0.432751	5	104	microtubule organizing center organization
31	0.000990095	GO:0051129	7.59448e-05	5.12468	2.25946	10	543	negative regulation of cellular component organization
31	0.00100113	GO:0044774	7.82137e-05	12.7517	0.441073	5	106	mitotic DNA integrity checkpoint
31	0.00123498	GO:0040001	9.88759e-05	250.565	0.0164092	2	4	establishment of mitotic spindle localization
31	0.00123498	GO:0010972	0.000100078	39.5679	0.0915434	3	22	negative regulation of G2/M transition of mitotic cell cycle
31	0.00123498	GO:0051315	0.000101746	246.889	0.0166443	2	4	attachment of mitotic spindle microtubules to kinetochore
31	0.0017451	GO:0042177	0.000146251	11.092	0.503489	5	121	negative regulation of protein catabolic process
31	0.00201679	GO:0051784	0.000171886	16.1259	0.278791	4	67	negative regulation of nuclear division
31	0.00367983	GO:0051340	0.000318849	25.7117	0.133956	3	33	regulation of ligase activity
31	0.00401107	GO:0051292	0.000353248	98.7365	0.0291275	2	7	nuclear pore complex assembly
31	0.0043734	GO:0007094	0.000391369	23.8509	0.143452	3	35	mitotic spindle assembly checkpoint
31	0.00478687	GO:0051983	0.00043517	83.4987	0.0318308	2	9	regulation of chromosome segregation
31	0.0052953	GO:0031330	0.000488912	8.44518	0.653287	5	157	negative regulation of cellular catabolic process
31	0.00548444	GO:0008608	0.000514166	76.5567	0.0345976	2	9	attachment of spindle microtubules to kinetochore
31	0.00601972	GO:0070925	0.0005729	4.75843	1.89638	8	477	organelle assembly
31	0.00630126	GO:0007077	0.000608644	20.2951	0.166443	3	40	mitotic nuclear envelope disassembly
31	0.00671298	GO:0008152	0.000657948	4.55155	2.55553	9	380	metabolic process
31	0.00684605	GO:0051444	0.000680715	11.0221	0.399462	4	96	negative regulation of ubiquitin-protein transferase activity
31	0.00697088	GO:0030397	0.000703029	19.2519	0.174765	3	42	membrane disassembly
31	0.00714015	GO:0007019	0.000730243	62.6008	0.0410335	2	10	microtubule depolymerization
31	0.00727458	GO:1901987	0.000754325	18.7402	0.178901	3	51	regulation of cell cycle phase transition
31	0.00767985	GO:0000226	0.000807257	10.6273	0.420437	4	147	microtubule cytoskeleton organization
31	0.00832186	GO:0008283	0.000886562	5.05887	1.56224	7	403	cell proliferation
31	0.0101434	GO:0008104	0.00109503	4.85635	1.61696	7	384	protein localization
31	0.0109157	GO:0010498	0.0011939	6.8991	0.798286	5	212	proteasomal protein catabolic process
31	0.0146089	GO:0009057	0.0016186	3.03782	4.53972	12	1091	macromolecule catabolic process
31	0.0174845	GO:0007596	0.00198273	3.87307	2.29691	8	552	blood coagulation
31	0.0174845	GO:1901989	0.00198687	13.157	0.249664	3	60	positive regulation of cell cycle phase transition
31	0.0181708	GO:0007049	0.00210319	37.9024	0.0708366	2	125	cell cycle
31	0.0181708	GO:0021537	0.00211649	6.00274	0.907112	5	218	telencephalon development
31	0.0182493	GO:0007283	0.00215155	4.9203	1.3372	6	324	spermatogenesis
31	0.0189424	GO:0051179	0.00226017	8.00155	0.557599	4	133	localization
31	0.02207	GO:0000077	0.0026647	7.49781	0.578128	4	141	DNA damage checkpoint
31	0.0228718	GO:0000278	0.002794	29.7602	0.0797937	2	84	mitotic cell cycle
31	0.0229962	GO:0006998	0.00284186	11.5318	0.282952	3	68	nuclear envelope organization
31	0.0237708	GO:0065007	0.00297135	2.70552	21.928	31	5697	biological regulation
31	0.0239962	GO:1903321	0.00303361	7.22061	0.599193	4	144	negative regulation of protein modification by small protein conjugation or removal
31	0.0245515	GO:0051716	0.00316285	2.04243	27.5712	39	6626	cellular response to stimulus
31	0.0245515	GO:0007276	0.00317356	4.53902	1.44658	6	354	gamete generation
31	0.0249728	GO:0031396	0.00326349	10.9623	0.29715	3	74	regulation of protein ubiquitination
31	0.0250212	GO:0009987	0.00330536	Inf	3.92215	8	1461	cellular process
31	0.027124	GO:0044380	0.00373243	24.6603	0.0915434	2	22	protein localization to cytoskeleton
31	0.027124	GO:0007163	0.00376943	6.7805	0.636643	4	153	establishment or maintenance of cell polarity
31	0.027124	GO:0044843	0.00381525	5.20782	1.04027	5	250	cell cycle G1/S phase transition
31	0.0277095	GO:0051781	0.00429025	9.9093	0.327494	3	88	positive regulation of cell division
31	0.0304296	GO:0009611	0.00475463	3.33425	2.65198	8	632	response to wounding
31	0.0304975	GO:0000083	0.00480855	21.4396	0.104027	2	25	regulation of transcription involved in G1/S transition of mitotic cell cycle
31	0.0358136	GO:0051056	0.00569761	4.7179	1.14429	5	275	regulation of small GTPase mediated signal transduction
31	0.0399478	GO:0009894	0.00641207	3.15768	2.78791	8	670	regulation of catabolic process
31	0.042486	GO:0061647	0.00687984	17.6054	0.124832	2	30	histone H3-K9 modification
31	0.0447865	GO:0090329	0.0073347	16.9973	0.128993	2	31	regulation of DNA-dependent DNA replication
31	0.0447865	GO:0044772	0.00737959	5.60111	0.773247	4	229	mitotic cell cycle phase transition
31	0.046403	GO:0090307	0.00822244	15.9425	0.136736	2	35	mitotic spindle assembly
31	0.046403	GO:0050878	0.00826921	3.0147	2.91275	8	700	regulation of body fluid levels
31	0.0479942	GO:0044703	0.00865805	2.79096	3.56187	9	856	multi-organism reproductive process
32	0.0010189	GO:0034660	2.01241e-06	9.40785	1.16921	9	372	ncRNA metabolic process
32	0.0010189	GO:0006364	2.2567e-06	18.4007	0.38647	6	123	rRNA processing
38	0.0465405	GO:0030198	9.53698e-05	12.642	0.469326	5	220	extracellular matrix organization
39	6.5132e-12	GO:0090304	1.2771e-14	33.8284	0.864556	14	361	nucleic acid metabolic process
39	1.82328e-11	GO:0051716	8.20923e-14	16.0334	2.34982	19	610	cellular response to stimulus
39	1.82328e-11	GO:0000278	1.07252e-13	83.7692	0.193452	9	130	mitotic cell cycle
39	1.35512e-09	GO:0048285	1.06284e-11	14.5638	1.53255	15	532	organelle fission
39	5.06927e-09	GO:0044786	4.96987e-11	73.3866	0.132514	7	46	cell cycle DNA replication
39	2.94325e-08	GO:0006270	3.46265e-10	92.0118	0.0921836	6	32	DNA replication initiation
39	3.79564e-08	GO:0044770	5.2097e-10	21.3652	0.643205	10	254	cell cycle phase transition
39	3.05012e-06	GO:0046483	5.3651e-08	9.3557	3.20984	15	1375	heterocycle metabolic process
39	3.05012e-06	GO:1903047	5.38256e-08	15.6695	0.789182	9	363	mitotic cell cycle process
39	3.104e-06	GO:0006725	6.08627e-08	9.25656	3.23981	15	1387	cellular aromatic compound metabolic process
39	7.6019e-06	GO:1901360	1.63963e-07	8.50564	3.48676	15	1478	organic cyclic compound metabolic process
39	1.43552e-05	GO:0034641	3.3777e-07	7.98866	3.68071	15	1514	cellular nitrogen compound metabolic process
39	1.66433e-05	GO:0006310	4.24241e-07	25.3983	0.294531	6	127	DNA recombination
39	2.43096e-05	GO:0000083	7.27171e-07	72.2648	0.0720184	4	25	regulation of transcription involved in G1/S transition of mitotic cell cycle
39	2.43096e-05	GO:0032201	7.27171e-07	72.2648	0.0720184	4	25	telomere maintenance via semi-conservative replication
39	2.43096e-05	GO:0044238	7.62654e-07	8.58261	4.15772	15	1333	primary metabolic process
39	3.01384e-05	GO:0000722	1.00461e-06	65.9724	0.0777799	4	27	telomere maintenance via recombination
39	3.19027e-05	GO:0006271	1.12598e-06	63.7826	0.0798591	4	29	DNA strand elongation involved in DNA replication
39	4.55449e-05	GO:0000076	1.73223e-06	189.841	0.025357	3	9	DNA replication checkpoint
39	4.55449e-05	GO:0090329	1.78608e-06	56.1843	0.0893029	4	31	regulation of DNA-dependent DNA replication
39	5.87834e-05	GO:0006950	2.42049e-06	4.47391	7.4994	21	2431	response to stress
39	0.000130491	GO:0008156	5.62901e-06	40.973	0.11811	4	41	negative regulation of DNA replication
39	0.000181909	GO:0006284	8.20376e-06	36.9786	0.129602	4	46	base-excision repair
39	0.000187143	GO:0006302	8.80671e-06	36.4104	0.132157	4	57	double-strand break repair
39	0.000233774	GO:0000082	1.14595e-05	13.8451	0.515922	6	196	G1/S transition of mitotic cell cycle
39	0.000322563	GO:0044260	1.64444e-05	5.35085	7.95011	19	3096	cellular macromolecule metabolic process
39	0.000346522	GO:0045931	1.83453e-05	17.7374	0.328404	5	114	positive regulation of mitotic cell cycle
39	0.000349775	GO:0000724	1.92033e-05	29.4111	0.160269	4	61	double-strand break repair via homologous recombination
39	0.000458034	GO:1901989	2.60451e-05	27.0383	0.172844	4	60	positive regulation of cell cycle phase transition
39	0.000603084	GO:0000086	3.54756e-05	15.4214	0.377334	5	140	G2/M transition of mitotic cell cycle
39	0.000759629	GO:0000727	4.851e-05	362.186	0.0115229	2	4	double-strand break repair via break-induced replication
39	0.000759629	GO:0048478	4.851e-05	362.186	0.0115229	2	4	replication fork protection
39	0.000759629	GO:0001556	4.91525e-05	50.5	0.0720184	3	25	oocyte maturation
39	0.000836617	GO:1901990	5.65783e-05	13.9074	0.415754	5	150	regulation of mitotic cell cycle phase transition
39	0.000836617	GO:0009059	5.74149e-05	6.58868	1.87185	9	751	macromolecule biosynthetic process
39	0.00088525	GO:0051338	6.24883e-05	21.4125	0.216066	4	74	regulation of transferase activity
39	0.00111237	GO:0043137	8.07016e-05	241.442	0.0144037	2	5	DNA replication, removal of RNA primer
39	0.00127375	GO:0010165	9.49068e-05	39.6633	0.0893029	3	31	response to X-ray
39	0.00128865	GO:0098813	9.85438e-05	12.2763	0.466679	5	162	nuclear chromosome segregation
39	0.00137662	GO:0010564	0.000107971	9.16084	0.772252	6	305	regulation of cell cycle process
39	0.00150301	GO:0006273	0.00012083	181.07	0.0172844	2	6	lagging strand elongation
39	0.00169457	GO:0032200	0.000139553	17.1707	0.265028	4	92	telomere organization
39	0.00182734	GO:0051301	0.00015407	8.582	0.825333	6	333	cell division
39	0.00231946	GO:0007292	0.00020011	15.5685	0.290954	4	101	female gamete generation
39	0.0030873	GO:0009994	0.000272409	27.0645	0.126752	3	44	oocyte differentiation
39	0.00312945	GO:0006281	0.000282853	14.536	0.322683	4	171	DNA repair
39	0.00312945	GO:0000733	0.000288401	103.449	0.0259266	2	9	DNA strand renaturation
39	0.0038233	GO:0000729	0.00035984	90.5116	0.0288074	2	10	DNA double-strand break processing
39	0.00456917	GO:0016446	0.000438998	80.4496	0.0316881	2	11	somatic hypermutation of immunoglobulin genes
39	0.00456929	GO:0007059	0.00044797	22.6862	0.150062	3	61	chromosome segregation
39	0.00473194	GO:1902749	0.000473194	22.18	0.152679	3	53	regulation of cell cycle G2/M phase transition
39	0.00481546	GO:0000226	0.000490988	8.61735	0.661845	5	250	microtubule cytoskeleton organization
39	0.0049662	GO:0007076	0.000525833	72.4	0.0345688	2	12	mitotic chromosome condensation
39	0.0049662	GO:0071168	0.000525833	72.4	0.0345688	2	12	protein localization to chromatin
39	0.00506871	GO:0071103	0.000547383	21.0728	0.160503	3	59	DNA conformation change
39	0.00506871	GO:0032508	0.000556564	20.9205	0.161321	3	56	DNA duplex unwinding
39	0.00524376	GO:0045910	0.000593085	67.381	0.0366197	2	13	negative regulation of DNA recombination
39	0.00524376	GO:0000075	0.00059635	8.19551	0.688496	5	239	cell cycle checkpoint
39	0.00527255	GO:0000731	0.0006203	65.814	0.0374496	2	13	DNA synthesis involved in DNA repair
39	0.00527255	GO:0001833	0.0006203	65.814	0.0374496	2	13	inner cell mass cell proliferation
39	0.00603939	GO:0060707	0.000722358	60.3256	0.0403303	2	14	trophoblast giant cell differentiation
39	0.00617144	GO:0045740	0.000750254	18.7857	0.178606	3	62	positive regulation of DNA replication
39	0.00673494	GO:0007141	0.000831963	55.6816	0.0432111	2	15	male meiosis I
39	0.00842401	GO:0006297	0.00107365	48.2512	0.0489725	2	17	nucleotide-excision repair, DNA gap filling
39	0.00842401	GO:0051984	0.00107365	48.2512	0.0489725	2	17	positive regulation of chromosome segregation
39	0.00993905	GO:0007067	0.00128623	9.38687	0.478047	4	189	mitotic nuclear division
39	0.0115232	GO:0022402	0.00151383	15.4645	0.233237	3	189	cell cycle process
39	0.0132756	GO:0007088	0.00177008	13.7793	0.240236	3	85	regulation of mitotic nuclear division
39	0.0133561	GO:0010972	0.001807	36.1767	0.0633762	2	22	negative regulation of G2/M transition of mitotic cell cycle
39	0.01457	GO:0000079	0.0019998	13.1735	0.250624	3	87	regulation of cyclin-dependent protein serine/threonine kinase activity
39	0.0153448	GO:0016043	0.00213623	3.89516	3.80503	10	1972	cellular component organization
39	0.0176784	GO:0007126	0.00249577	12.1832	0.271174	3	103	meiotic nuclear division
39	0.0177009	GO:0033044	0.00263317	11.9394	0.276262	3	102	regulation of chromosome organization
39	0.0183396	GO:0090305	0.00302064	7.31517	0.602074	4	209	nucleic acid phosphodiester bond hydrolysis
39	0.0212138	GO:0051726	0.00353563	10.8451	0.308169	3	143	regulation of cell cycle
39	0.0248414	GO:0045934	0.00418894	3.05283	3.86883	10	1343	negative regulation of nucleobase-containing compound metabolic process
39	0.0266436	GO:0042769	0.00454508	21.907	0.100826	2	35	DNA damage response, detection of DNA damage
39	0.0290516	GO:0006366	0.00505517	4.97091	1.12572	5	387	transcription from RNA polymerase II promoter
39	0.0290516	GO:0007131	0.00534074	20.0775	0.109468	2	38	reciprocal meiotic recombination
39	0.0290516	GO:0060968	0.00561916	19.5336	0.112349	2	39	regulation of gene silencing
39	0.0290516	GO:0051297	0.00570792	19.3684	0.113252	2	41	centrosome organization
39	0.0335906	GO:0033043	0.00671811	8.48456	0.386762	3	151	regulation of organelle organization
39	0.0367323	GO:0009792	0.00741847	3.84667	1.74285	6	605	embryo development ending in birth or egg hatching
39	0.0426015	GO:0010332	0.00910503	15.0465	0.144037	2	50	response to gamma radiation
39	0.0426015	GO:0031110	0.00910503	15.0465	0.144037	2	50	regulation of microtubule polymerization or depolymerization
39	0.0438573	GO:0051303	0.00945943	14.7385	0.146918	2	51	establishment of chromosome localization
39	0.0465094	GO:0010558	0.0101226	7.25752	0.449033	3	162	negative regulation of macromolecule biosynthetic process
39	0.0480812	GO:0090502	0.010559	13.8855	0.15556	2	54	RNA phosphodiester bond hydrolysis, endonucleolytic
39	0.049742	GO:0060249	0.011704	4.90116	0.887267	4	308	anatomical structure homeostasis
40	0.000982739	GO:0045071	8.00929e-07	35.0928	0.174832	5	39	negative regulation of viral genome replication
40	0.0013408	GO:0048525	2.1855e-06	18.3101	0.381794	6	84	negative regulation of viral process
40	0.0170098	GO:0035455	6.9915e-05	45.6912	0.0818129	3	18	response to interferon-alpha
40	0.0170098	GO:0034341	8.13895e-05	43.0942	0.0858896	3	19	response to interferon-gamma
40	0.0170098	GO:0046597	8.27536e-05	42.8327	0.0863581	3	19	negative regulation of viral entry into host cell
40	0.0170098	GO:0043207	9.25895e-05	3.98522	3.82248	13	841	response to external biotic stimulus
40	0.0170098	GO:0035456	9.70401e-05	40.3106	0.0909033	3	20	response to interferon-beta
40	0.0174398	GO:1903900	0.000113707	8.76809	0.763587	6	168	regulation of viral life cycle
40	0.0285612	GO:0030325	0.000217033	29.7832	0.118174	3	26	adrenal gland development
40	0.0285612	GO:0044419	0.000273574	3.74506	3.69522	12	813	interspecies interaction between organisms
40	0.0285612	GO:0032020	0.000301951	112.652	0.027271	2	6	ISG15-protein conjugation
40	0.0285612	GO:0051607	0.000306995	9.37685	0.589935	5	132	defense response to virus
40	0.0285612	GO:1904589	0.000309363	13.7148	0.324617	4	72	regulation of protein import
40	0.0285612	GO:0043903	0.000325881	7.15711	0.927213	6	204	regulation of symbiosis, encompassing mutualism through parasitism
40	0.039773	GO:1900180	0.000486223	12.0984	0.365382	4	81	regulation of protein localization to nucleus
40	0.0440682	GO:0034340	0.000574757	11.5448	0.381794	4	84	response to type I interferon
40	0.0440682	GO:0009972	0.000718309	64.3602	0.0409065	2	9	cytidine deamination
40	0.0440682	GO:0010529	0.000718309	64.3602	0.0409065	2	9	negative regulation of transposition
40	0.0440682	GO:0035721	0.000718309	64.3602	0.0409065	2	9	intraciliary retrograde transport
40	0.0440682	GO:0046087	0.000718309	64.3602	0.0409065	2	9	cytidine metabolic process
40	0.0479415	GO:0046822	0.000820514	10.4549	0.419675	4	93	regulation of nucleocytoplasmic transport
40	0.049051	GO:0060337	0.00087948	17.7623	0.188703	3	42	type I interferon signaling pathway
43	0.0217414	GO:0009236	5.4218e-05	478.554	0.0128673	2	3	cobalamin biosynthetic process
43	0.0217414	GO:0060392	5.4218e-05	478.554	0.0128673	2	3	negative regulation of SMAD protein import into nucleus
45	0.0100503	GO:0033540	1.00805e-05	97.1875	0.0443634	3	11	fatty acid beta-oxidation using acyl-CoA oxidase
46	0.00307321	GO:0033566	7.40164e-06	Inf	0.00550541	2	2	gamma-tubulin complex localization
46	0.00307321	GO:0000086	8.64475e-06	14.5248	0.489981	6	178	G2/M transition of mitotic cell cycle
46	0.00786625	GO:0044770	3.8578e-05	7.41239	1.30478	8	474	cell cycle phase transition
46	0.00786625	GO:0071042	4.42545e-05	379.902	0.0110108	2	4	nuclear polyadenylation-dependent mRNA catabolic process
48	1.76773e-08	GO:0009199	9.90743e-11	32.7453	0.380194	9	160	ribonucleoside triphosphate metabolic process
48	1.76773e-08	GO:0042773	1.25413e-10	63.7513	0.150823	7	62	ATP synthesis coupled electron transport
48	1.76773e-08	GO:0009144	1.45091e-10	31.2884	0.396726	9	167	purine nucleoside triphosphate metabolic process
48	1.76773e-08	GO:0009161	1.47474e-10	31.2294	0.397466	9	167	ribonucleoside monophosphate metabolic process
48	1.76773e-08	GO:0009126	1.54522e-10	31.0553	0.399537	9	168	purine nucleoside monophosphate metabolic process
48	4.99634e-08	GO:0015980	5.27802e-10	17.9412	0.868446	11	357	energy derivation by oxidation of organic compounds
48	4.99634e-08	GO:1901657	6.1144e-10	17.6799	0.880609	11	362	glycosyl compound metabolic process
48	5.59288e-08	GO:0006120	7.82221e-10	78.7804	0.104603	6	43	mitochondrial electron transport, NADH to ubiquinone
48	1.13342e-07	GO:0042278	1.78336e-09	18.7678	0.732219	10	301	purine nucleoside metabolic process
48	1.95329e-07	GO:0009119	3.41484e-09	17.4805	0.783305	10	322	ribonucleoside metabolic process
48	2.52873e-06	GO:0009259	4.86294e-08	19.3568	0.54116	8	231	ribonucleotide metabolic process
48	2.6653e-06	GO:0006753	5.59154e-08	18.9968	0.551081	8	233	nucleoside phosphate metabolic process
48	3.36218e-06	GO:0006163	7.64131e-08	18.2037	0.573733	8	245	purine nucleotide metabolic process
48	0.000552306	GO:0006139	1.3518e-05	9.083	1.16308	8	404	nucleobase-containing compound metabolic process
48	0.0119194	GO:0051654	0.000312573	96.1358	0.0267589	2	11	establishment of mitochondrion localization
48	0.0133888	GO:0048490	0.000374512	86.5167	0.0291915	2	12	anterograde synaptic vesicle transport
48	0.0148695	GO:0032981	0.000441926	78.6465	0.0316241	2	13	mitochondrial respiratory chain complex I assembly
48	0.0197933	GO:0044281	0.000622867	3.72147	4.28251	12	1782	small molecule metabolic process
48	0.0288997	GO:0032438	0.000959956	50.8693	0.0462198	2	19	melanosome organization
48	0.0336131	GO:0008089	0.00117528	45.5088	0.0510851	2	21	anterograde axon cargo transport
48	0.0391294	GO:0010970	0.00143657	14.922	0.223801	3	92	microtubule-based transport
50	3.00279e-12	GO:0022904	7.86071e-15	172.089	0.0827817	8	56	respiratory electron transport chain
50	8.27684e-10	GO:0015980	4.33343e-12	32.3197	0.5942	11	357	energy derivation by oxidation of organic compounds
50	3.89247e-07	GO:0006818	3.05692e-09	40.9663	0.243006	7	146	hydrogen transport
50	1.3502e-06	GO:0042776	1.41382e-08	217.93	0.0282952	4	17	mitochondrial ATP synthesis coupled proton transport
50	3.99173e-06	GO:0015985	5.22477e-08	149.053	0.0382818	4	23	energy coupled proton transport, down electrochemical gradient
50	2.72639e-05	GO:0006754	4.28229e-07	83.2139	0.0632482	4	38	ATP biosynthetic process
50	3.98212e-05	GO:0044033	8.29157e-07	23.4487	0.337878	6	203	multi-organism metabolic process
50	3.98212e-05	GO:0006614	8.43236e-07	35.8114	0.179758	5	108	SRP-dependent cotranslational protein targeting to membrane
50	3.98212e-05	GO:0009145	9.38196e-07	67.329	0.0765636	4	46	purine nucleoside triphosphate biosynthetic process
50	4.52784e-05	GO:0072599	1.30876e-06	32.6212	0.196402	5	118	establishment of protein localization to endoplasmic reticulum
50	4.52784e-05	GO:0009201	1.3181e-06	61.4585	0.0832213	4	50	ribonucleoside triphosphate biosynthetic process
50	4.52784e-05	GO:0000184	1.42236e-06	32.0497	0.199731	5	120	nuclear-transcribed mRNA catabolic process, nonsense-mediated decay
50	5.53145e-05	GO:0019083	1.88243e-06	30.3484	0.21196	5	132	viral transcription
50	8.52124e-05	GO:0006839	3.12297e-06	18.4892	0.424429	6	255	mitochondrial transport
50	8.55578e-05	GO:0009127	3.3596e-06	47.8767	0.104859	4	63	purine nucleoside monophosphate biosynthetic process
50	0.000161468	GO:0009156	6.76307e-06	39.7542	0.124832	4	75	ribonucleoside monophosphate biosynthetic process
50	0.000215102	GO:0006415	9.57261e-06	21.3497	0.294603	5	177	translational termination
50	0.000271354	GO:0042451	1.27863e-05	33.5736	0.146469	4	88	purine nucleoside biosynthetic process
50	0.000315082	GO:0006402	1.60786e-05	19.1009	0.327892	5	197	mRNA catabolic process
50	0.000315082	GO:0019058	1.66706e-05	19.1639	0.332363	5	214	viral life cycle
50	0.000315082	GO:0006414	1.81461e-05	18.6101	0.336214	5	202	translational elongation
50	0.000315082	GO:0006612	1.81461e-05	18.6101	0.336214	5	202	protein targeting to membrane
50	0.000366417	GO:0042455	2.20617e-05	29.0497	0.168107	4	101	ribonucleoside biosynthetic process
50	0.00040445	GO:0015672	2.54105e-05	10.097	0.925421	7	556	monovalent inorganic cation transport
50	0.000506467	GO:1901659	3.31457e-05	26.0724	0.186416	4	112	glycosyl compound biosynthetic process
50	0.000710122	GO:0006120	4.83329e-05	50.7228	0.0715703	3	43	mitochondrial electron transport, NADH to ubiquinone
50	0.000813456	GO:0098655	5.81939e-05	8.80974	1.05358	7	633	cation transmembrane transport
50	0.000813456	GO:0006413	5.9625e-05	14.3804	0.431086	5	259	translational initiation
50	0.000879157	GO:0098660	6.68432e-05	8.60896	1.07688	7	647	inorganic ion transmembrane transport
50	0.000879157	GO:0044265	6.90438e-05	14.0057	0.446013	5	268	cellular macromolecule catabolic process
50	0.000898784	GO:0051649	7.2938e-05	6.1725	2.5015	10	1533	establishment of localization in cell
50	0.00133751	GO:0043241	0.000112043	12.5217	0.49267	5	296	protein complex disassembly
50	0.00137634	GO:0042989	0.000118898	162.365	0.0166443	2	10	sequestering of actin monomers
50	0.00162963	GO:0042773	0.000145046	34.3464	0.103194	3	62	ATP synthesis coupled electron transport
50	0.00168048	GO:1902600	0.000153971	34	0.105783	3	75	hydrogen ion transmembrane transport
50	0.00191204	GO:0044764	0.000180192	7.28208	1.26163	7	758	multi-organism cellular process
50	0.00222765	GO:0044281	0.000215767	4.68709	4.0329	12	2423	small molecule metabolic process
50	0.00391396	GO:0034655	0.000389347	9.48205	0.644133	5	387	nucleobase-containing compound catabolic process
50	0.00672266	GO:0006139	0.000686345	22.9985	0.185606	3	196	nucleobase-containing compound metabolic process
50	0.00672458	GO:0006164	0.000704145	11.4389	0.412778	4	248	purine nucleotide biosynthetic process
50	0.00717429	GO:0009260	0.000770016	11.16	0.422764	4	254	ribonucleotide biosynthetic process
50	0.0119864	GO:0046034	0.00131788	15.9009	0.22024	3	156	ATP metabolic process
50	0.0126193	GO:0009199	0.0014205	15.4797	0.226061	3	160	ribonucleoside triphosphate metabolic process
50	0.0135279	GO:0009144	0.00160502	14.8161	0.235891	3	167	purine nucleoside triphosphate metabolic process
50	0.0135279	GO:0009161	0.00161356	14.7882	0.236331	3	167	ribonucleoside monophosphate metabolic process
50	0.0135279	GO:0009126	0.00163779	14.7091	0.237563	3	168	purine nucleoside monophosphate metabolic process
50	0.0140735	GO:1901293	0.0017684	8.84829	0.529287	4	318	nucleoside phosphate biosynthetic process
50	0.0165155	GO:0044403	0.002153	6.44345	0.948044	5	609	symbiosis, encompassing mutualism through parasitism
50	0.0165155	GO:0043043	0.00216171	6.36884	0.94373	5	567	peptide biosynthetic process
50	0.0223007	GO:0006811	0.00297732	4.42232	2.02883	7	1250	ion transport
50	0.0237286	GO:0042278	0.00323007	11.5045	0.30168	3	213	purine nucleoside metabolic process
50	0.0254086	GO:0009119	0.00359179	11.0671	0.313273	3	221	ribonucleoside metabolic process
50	0.0290371	GO:0009259	0.00418073	10.4688	0.330709	3	231	ribonucleotide metabolic process
50	0.0291491	GO:0055085	0.00427317	4.09239	2.15543	7	1295	transmembrane transport
50	0.0297802	GO:0032272	0.00444365	22.3233	0.0998656	2	60	negative regulation of protein polymerization
50	0.0322776	GO:0006163	0.00492202	9.85798	0.350615	3	245	purine nucleotide metabolic process
50	0.0323497	GO:1901657	0.00508111	9.74217	0.354633	3	250	glycosyl compound metabolic process
50	0.033244	GO:0006886	0.0053086	4.3785	1.67441	6	1006	intracellular protein transport
50	0.0381982	GO:0022411	0.00619971	4.91898	1.20671	5	725	cellular component disassembly
50	0.0455304	GO:0044249	0.00815125	6.24548	0.846816	4	646	cellular biosynthetic process
50	0.0455304	GO:1903955	0.00815263	16.1615	0.136483	2	82	positive regulation of protein targeting to mitochondrion
50	0.0455304	GO:0044267	0.00834326	4.66864	1.31075	5	700	cellular protein metabolic process
