# Supplementary material for: Merkel Cell Polyomavirus Small T Antigen Promotes Pro-Glycolytic Metabolic Perturbations Required for Transformation
Source: PLoS Pathog. 2016 Nov 23;12(11):e1006020. doi: 10.1371/journal.ppat.1006020 (PMC5120958; doi:10.1371/journal.ppat.1006020)
Supplement: S3 Table — (XLSX) [file ppat.1006020.s007.xlsx]

## Sheet: ST_p_0.01_fc_4_MSigDB_corrected
OncogenicSignatures	1	0.016064	RPS14_DN.V1_UP	TGFBI ADAMTS6 MDFIC IL1RAP IGFBP7
Hallmarks	2	0.0455291	HALLMARK_TGF_BETA_SIGNALING	JUNB WWTR1
Hallmarks	2	0.00416957	HALLMARK_EPITHELIAL_MESENCHYMAL_TRANSITION	ITGA2 RGS4 TGM2 MMP1
TFtargets	2	0.00709189	V$T3R_Q6	MT2A SCUBE3 JUNB NPAS2 RNF128
OncogenicSignatures	2	0.024751	EGFR_UP.V1_UP	MMP1 ITGA2 JUNB
OncogenicSignatures	2	0.024751	ATF2_S_UP.V1_UP	MMP1 ARHGAP22 ARNTL
OncogenicSignatures	2	0.024751	ATF2_UP.V1_UP	MMP1 ARHGAP22 SCUBE3
OncogenicSignatures	2	0.024751	MYC_UP.V1_DN	MMP1 ARNTL TGM2
OncogenicSignatures	2	0.000285482	PRC2_EZH2_UP.V1_DN	NTSR1 ITGA2 CNIH3 NPAS2 NR3C2
OncogenicSignatures	2	0.0200792	CRX_DN.V1_DN	JUNB CHAC1 TGM2
OncogenicSignatures	2	0.024751	STK33_UP	MMP1 CNIH3 JUNB
OncogenicSignatures	2	0.00116109	KRAS.300_UP.V1_UP	ITGA2 SIGLEC15 MMP1 TRIB2
OncogenicSignatures	2	0.024751	KRAS.50_UP.V1_UP	ITGA2 SIGLEC15
OncogenicSignatures	2	0.000285482	KRAS.600_UP.V1_UP	ITGA2 SIGLEC15 MMP1 TRIB2 TGM2
OncogenicSignatures	2	0.024751	KRAS.600.LUNG.BREAST_UP.V1_UP	MMP1 ITGA2 SIGLEC15
OncogenicSignatures	2	0.00116109	KRAS.LUNG_UP.V1_UP	MMP1 SIGLEC15 ITGA2 RGS4
TFtargets	3	0.016979	V$CEBP_01	NUDT10 C3orf26 KCNK2 SUPT16H ADM
miRNA	3	0.0344559	CAGTATT,MIR-200B,MIR-200C,MIR-429	TMEFF2 KCNK2 TSC22D2 OXR1 TRAM1L1
miRNA	3	0.0344559	ATGTCAC,MIR-489	FBXL19-AS1 OXR1 TSC22D2
Hallmarks	4	0.00105031	HALLMARK_TNFA_SIGNALING_VIA_NFKB	SERPINB2 TRIB1 CEBPB MSC IL15RA
Hallmarks	4	0.00606168	HALLMARK_COMPLEMENT	SERPINB2 DOCK9 DGKH CEBPB
Hallmarks	4	0.000131861	HALLMARK_UNFOLDED_PROTEIN_RESPONSE	HERPUD1 DNAJB9 SERP1 ERN1 CEBPB
Hallmarks	4	0.00414227	HALLMARK_UV_RESPONSE_UP	MSX1 EIF2C2 HTR7 HMOX1
Hallmarks	4	0.00606168	HALLMARK_KRAS_SIGNALING_DN	MLL2 ENTPD7 PKP1 SERPINB2
OncogenicSignatures	4	0.00730251	PRC2_EZH2_UP.V1_DN	IL15RA SERPINB2 TRIB1 KIAA1644 OSGIN1
OncogenicSignatures	4	0.0465734	DCA_UP.V1_DN	ADM2 MLL2 PKP1 HIST1H3D
Hallmarks	5	0.0323115	HALLMARK_UNFOLDED_PROTEIN_RESPONSE	ATF3 STC2 PSAT1
Hallmarks	5	0.0279577	HALLMARK_MTORC1_SIGNALING	PSAT1 SLC7A11 POLR3G PHGDH
TFtargets	5	0.0213202	ZNF804B	CCNJL IGF2R PPME1 STC2 NOTCH1 NRK
TFtargets	5	0.0213202	V$CEBPDELTA_Q6	STC2 NOTCH1 PTEN ATF3 SLC7A11
TFtargets	5	0.00426091	ST18	KCNE4 CCNJL IGF2R PPME1 ABLIM1 STC2 NOTCH1
miRNA	5	0.00774016	CTCAGGG,MIR-125B,MIR-125A	PTPRF SORT1 RPS6KA1 PPME1 MAMDC2 RNF144B
miRNA	5	0.00938796	ACTGTAG,MIR-139	NOTCH1 NRK GALNT3 FBN2
OncogenicSignatures	5	0.000191156	LTE2_UP.V1_DN	ATF3 SLC7A11 STC2 PSAT1 NOTCH1 LAMP3
OncogenicSignatures	5	0.00230521	MTOR_UP.N4.V1_UP	SLC7A11 ATF3 POLR3G ULBP1 PHGDH
OncogenicSignatures	5	5.32831e-05	ALK_DN.V1_UP	SLC7A11 SPP1 PSAT1 STC2 GDF15 SLC12A8
OncogenicSignatures	5	0.00826345	BMI1_DN_MEL18_DN.V1_UP	STC2 SLC7A11 ATF3 PSAT1
OncogenicSignatures	5	0.014608	IL21_UP.V1_UP	CNNM4 LAMP3 SLC12A8 SPP1
OncogenicSignatures	5	0.014608	NFE2L2.V2	SLC7A11 STC2 KCNE4 PSAT1
Hallmarks	6	0.00514791	HALLMARK_HYPOXIA	HK2 IRS2 CHST3 TES
Hallmarks	6	0.00170373	HALLMARK_ESTROGEN_RESPONSE_EARLY	PMAIP1 FKBP4 SLC7A5 GAB2 RRP12
Hallmarks	6	0.00514791	HALLMARK_MTORC1_SIGNALING	HK2 SLC7A5 PLOD2 TES
Hallmarks	6	0.00429513	HALLMARK_MYC_TARGETS_V2	RRP12 HK2 DUSP2
Hallmarks	6	0.00514791	HALLMARK_GLYCOLYSIS	HK2 PLOD2 IRS2 FKBP4
OncogenicSignatures	6	0.0155983	BMI1_DN_MEL18_DN.V1_UP	SLC7A5 GAB2 MICALL1 CHST3
OncogenicSignatures	6	0.0155983	BMI1_DN.V1_UP	SLC7A5 EPHA2 CHST3 SLC5A6
OncogenicSignatures	6	0.0209964	IL15_UP.V1_UP	SLC7A5 HK2 C10orf2 DUSP2
OncogenicSignatures	6	0.0209964	IL2_UP.V1_UP	SLC7A5 HK2 DUSP2 C10orf2
OncogenicSignatures	8	4.37682e-05	CSR_LATE_UP.V1_DN	SVEP1 KIT FGGY TCEAL7 SAMD5 GLT8D2 DYNC2LI1 ITGB8
OncogenicSignatures	8	0.0358993	P53_DN.V1_UP	NR2F1 COL3A1 MARCKS DHRS3 REEP2
OncogenicSignatures	8	0.00652711	RAF_UP.V1_DN	PDGFRL TCF12 PPP1R3C ELOVL2 GDAP1 ARL3
OncogenicSignatures	8	0.0358993	PTEN_DN.V1_UP	GLT8D2 EPHA4 NR2F1 LPPR4 COPG2
OncogenicSignatures	8	0.00652711	LEF1_UP.V1_DN	MANSC1 PDGFRL KIT TMEM14A HCFC1R1 DYNC2LI1
Hallmarks	9	2.03728e-05	HALLMARK_TNFA_SIGNALING_VIA_NFKB	PTGS2 IER3 HBEGF INHBA SPHK1 HES1
Hallmarks	9	0.0189792	HALLMARK_HYPOXIA	ANGPTL4 STC1 IER3
Hallmarks	9	0.0189792	HALLMARK_EPITHELIAL_MESENCHYMAL_TRANSITION	INHBA IL8 FZD8
Hallmarks	9	0.000166748	HALLMARK_INFLAMMATORY_RESPONSE	IL8 INHBA HBEGF HAS2 SPHK1
Hallmarks	9	0.0189792	HALLMARK_GLYCOLYSIS	ANGPTL4 STC1 IER3
Hallmarks	9	0.0189792	HALLMARK_P53_PATHWAY	IER3 SPHK1 HBEGF
Hallmarks	9	0.0189792	HALLMARK_IL2_STAT5_SIGNALING	ADAM19 SPRY4 PNP
Hallmarks	9	0.000166748	HALLMARK_KRAS_SIGNALING_UP	ANGPTL4 HBEGF INHBA PLEK2 PTGS2
miRNA	9	0.0201884	ACATATC,MIR-190	NAV3 HAS2 STC1
miRNA	9	0.0485723	ATTACAT,MIR-380-3P	STC1 SLC6A15 PGM2L1
OncogenicSignatures	9	0.0176502	EGFR_UP.V1_UP	INHBA HBEGF ANGPTL4
OncogenicSignatures	9	0.00205144	ERB2_UP.V1_UP	IL8 PCDH1 ANGPTL4 CHST11
OncogenicSignatures	9	7.24634e-11	CSR_EARLY_UP.V1_UP	HBEGF SPRY4 STC1 FZD8 ST3GAL1 DSP PTGS2 INHBA PNP
OncogenicSignatures	9	0.0176502	AKT_UP_MTOR_DN.V1_UP	IL8 SPHK1 HBEGF
OncogenicSignatures	9	0.0176502	ATF2_S_UP.V1_DN	PTGS2 PLEK2 ANGPTL4
OncogenicSignatures	9	0.0176502	WNT_UP.V1_DN	PTGS2 STC1 ADAM19
OncogenicSignatures	9	0.000911479	P53_DN.V2_UP	IL8 IER3 ANGPTL4 PCDH1
OncogenicSignatures	9	0.0176502	P53_DN.V1_DN	SLC6A15 NAV3 ESM1
OncogenicSignatures	9	0.0176502	MEK_UP.V1_UP	PCDH1 ANGPTL4 CHST11
OncogenicSignatures	9	0.0176502	PRC1_BMI_UP.V1_DN	IL8 PLEK2 SLC6A15
OncogenicSignatures	9	0.0176502	PRC2_EDD_UP.V1_DN	ANGPTL4 SLC6A15 CHST11
OncogenicSignatures	9	0.000173416	PRC2_EZH2_UP.V1_DN	SLC6A15 ANGPTL4 HBEGF ESM1 IL8
OncogenicSignatures	9	0.00205144	PRC2_SUZ12_UP.V1_DN	HBEGF PLEK2 CHST11 SLC6A15
OncogenicSignatures	9	0.000768809	PTEN_DN.V2_UP	NAV3 ANGPTL4 PTGS2 IL8
OncogenicSignatures	9	0.0176502	DCA_UP.V1_UP	IL8 MYCT1 ADAM19
OncogenicSignatures	9	0.0176502	ESC_J1_UP_LATE.V1_UP	PODXL DSP PCDH1
OncogenicSignatures	9	0.0176502	ESC_V6.5_UP_EARLY.V1_DN	INHBA DSP HBEGF
OncogenicSignatures	9	0.0176502	ESC_V6.5_UP_LATE.V1_DN	ANGPTL4 SPRY4 INHBA
OncogenicSignatures	9	1.15832e-09	BMI1_DN_MEL18_DN.V1_UP	INHBA HBEGF CHST11 ADAM19 HAS2 STX1A IL8 PODXL
OncogenicSignatures	9	4.31764e-08	BMI1_DN.V1_UP	INHBA HBEGF STX1A CHST11 HAS2 PLXNA2 PODXL
OncogenicSignatures	9	1.13012e-06	MEL18_DN.V1_UP	ADAM19 INHBA STX1A HBEGF HAS2 CHST11
OncogenicSignatures	9	0.0176502	IL2_UP.V1_UP	SPHK1 ADAM19 KCNG1
OncogenicSignatures	9	0.0176502	TGFB_UP.V1_UP	SPHK1 CHST11 STC1
OncogenicSignatures	9	0.0485145	TLR1	ST3GAL1 IER3
OncogenicSignatures	9	0.0176502	TBK1.DF_UP	PNP IL8 HBEGF
OncogenicSignatures	9	0.0176502	TBK1.DN.48HRS_DN	IER3 STX1A
OncogenicSignatures	9	4.31764e-08	KRAS.300_UP.V1_UP	C11orf41 STC1 ANGPTL4 ADAM19 NAV3 SLC6A15 HAS2
OncogenicSignatures	9	0.000768809	KRAS.50_UP.V1_UP	C11orf41 STC1 ANGPTL4
OncogenicSignatures	9	1.57189e-13	KRAS.600_UP.V1_UP	C11orf41 STC1 ANGPTL4 ADAM19 NAV3 SLC6A15 HAS2 STX1A PTGS2 HBEGF ESM1
OncogenicSignatures	9	1.57189e-13	KRAS.600.LUNG.BREAST_UP.V1_UP	NAV3 ESM1 INHBA HBEGF STC1 IL8 ADAM19 ANGPTL4 C11orf41 HAS2 PTGS2
OncogenicSignatures	9	0.0439762	WNT7A	STX1A SPHK1
OncogenicSignatures	9	0.000768809	KRAS.BREAST_UP.V1_UP	ESM1 HAS2 STX1A STC1
OncogenicSignatures	9	1.13012e-06	KRAS.LUNG_UP.V1_UP	NAV3 INHBA ANGPTL4 HBEGF C11orf41 IL8
OncogenicSignatures	9	1.26529e-14	KRAS.LUNG.BREAST_UP.V1_UP	NAV3 ESM1 INHBA HBEGF STC1 IL8 ADAM19 ANGPTL4 C11orf41 HAS2 PTGS2
OncogenicSignatures	9	0.00209223	LEF1_UP.V1_UP	CHST11 HAS2 ADAM19 KCNG1
Hallmarks	10	0.0408881	HALLMARK_TNFA_SIGNALING_VIA_NFKB	ZC3H12A MYC ID2 AREG EDN1
Hallmarks	10	0.00116953	HALLMARK_EPITHELIAL_MESENCHYMAL_TRANSITION	FBN1 COL4A1 COL4A2 LAMC2 POSTN ID2 AREG
OncogenicSignatures	10	0.00484292	CSR_EARLY_UP.V1_DN	ALDH1L2 MAB21L1 ARRDC4 PAPLN FBN1 MOSPD2
OncogenicSignatures	10	0.00358282	E2F3_UP.V1_UP	TMEM155 SMAD6 ZDHHC14 HEY1 ARRDC2 PLSCR4 RASD1
Hallmarks	11	0.0175368	HALLMARK_APOPTOSIS	IGFBP6 HGF DCN
Hallmarks	11	0.00011363	HALLMARK_EPITHELIAL_MESENCHYMAL_TRANSITION	NID2 PCOLCE SFRP1 DCN DPYSL3
TFtargets	11	0.024461	V$RP58_01	HGF PCOLCE CNIH2 PPAP2B
TFtargets	11	0.024461	CSNK1G3	CNIH2 IGFBP6 PPAP2B NID2 DCN
Hallmarks	12	5.21981e-08	HALLMARK_MITOTIC_SPINDLE	PLK1 NEK2 TOP2A CENPF DLGAP5 TPX2 AURKA BUB1
Hallmarks	12	7.3834e-11	HALLMARK_G2M_CHECKPOINT	AURKA TOP2A CDC20 PLK1 TPX2 BUB1 CENPF NEK2 HMMR KPNA2
Hallmarks	12	0.0434756	HALLMARK_ESTROGEN_RESPONSE_LATE	KIF20A CDC20 TOP2A
Hallmarks	12	0.00428993	HALLMARK_MTORC1_SIGNALING	AURKA UCHL5 PLK1 BUB1
Hallmarks	12	8.35084e-14	HALLMARK_E2F_TARGETS	AURKA TOP2A CDC20 PLK1 DLGAP5 HMMR KPNA2 NCAPD2 CDCA3 DEPDC1 CSE1L NUP153
Hallmarks	12	0.00428993	HALLMARK_GLYCOLYSIS	HMMR KIF20A AURKA DEPDC1
Hallmarks	12	0.00143725	HALLMARK_SPERMATOGENESIS	CLPB AURKA NEK2 BUB1
Biocarta	12	0.000171392	BIOCARTA_RANMS_PATHWAY	KPNA2 TPX2 AURKA
TFtargets	12	0.00307319	V$NFY_Q6	NEK2 TOP2A BUB1 C12orf48 PRR11 CENPF
TFtargets	12	0.0225693	V$ALPHACP1_01	CDCA3 POLA1 NEK2 PRR11 DLGAP5
TFtargets	12	0.0225693	V$NFY_Q6_01	NEK2 KIF20A PRR11 BORA PLK1
TFtargets	12	0.00307319	PDE6D	PLK1 CDC25C POLA1 TOP2A AURKA CSE1L BORA
OncogenicSignatures	12	0.0121255	GCNP_SHH_UP_LATE.V1_UP	TOP2A CDC25C AURKA DLGAP5
OncogenicSignatures	12	0.00118401	VEGF_A_UP.V1_DN	CSE1L HMMR DLGAP5 NUP155 BUB1
OncogenicSignatures	12	0.0127371	ATF2_S_UP.V1_UP	FOXM1 KIF20A TOP2A NEFM
OncogenicSignatures	12	0.00118401	PRC2_EDD_UP.V1_UP	PLK1 CLPB ARHGAP19 NUP188 EXOSC2
OncogenicSignatures	12	0.000153466	PRC2_EZH2_UP.V1_UP	HMMR DLGAP5 OIP5 CENPF DEPDC1 BUB1
OncogenicSignatures	12	0.0488071	RB_P130_DN.V1_UP	EXOSC2 AURKA KIF20A
OncogenicSignatures	12	3.798e-07	RPS14_DN.V1_DN	CDCA3 PLK1 KIF20A NUP155 DLGAP5 DEPDC1 CDC20 TMEM48
OncogenicSignatures	12	0.000261925	CORDENONSI_YAP_CONSERVED_SIGNATURE	CDC20 CENPF HMMR TOP2A
Hallmarks	13	3.63331e-10	HALLMARK_CHOLESTEROL_HOMEOSTASIS	FDFT1 HMGCS1 LSS MVD MVK SREBF2 PCYT2 LGALS3
OncogenicSignatures	13	0.000285621	CSR_LATE_UP.V1_DN	MVD LPIN1 HMGCS1 LSS SLC25A1 FDFT1
OncogenicSignatures	13	0.0349628	AKT_UP.V1_UP	LSS PDK1 PTRH1 FDFT1
OncogenicSignatures	13	0.000285621	MTOR_UP.V1_UP	PCYT2 LGALS3 HMGCS1 PDK1 FDFT1 LSS
OncogenicSignatures	13	0.0448421	PRC2_EDD_UP.V1_UP	SLC2A6 GALK1 MVD LSS
OncogenicSignatures	13	0.00038541	HOXA9_DN.V1_DN	PDK1 HMGCS1 MEIS1 MVD SLC25A1 LSS
TFtargets	14	0.0304077	WWTAAGGC_UNKNOWN	FGFRL1 SLC16A1 HSP90AB1 SDC1
OncogenicSignatures	14	0.0130755	STK33_DN	WDR36 PLS1 VARS PM20D2
OncogenicSignatures	14	0.0130755	STK33_NOMO_DN	PM20D2 VARS PLS1 WDR36
Hallmarks	15	0.0196909	HALLMARK_TNFA_SIGNALING_VIA_NFKB	PLAUR SERPINE1 SERPINB8
Hallmarks	15	0.0196909	HALLMARK_HYPOXIA	SERPINE1 PLAUR CTGF
Hallmarks	15	3.02864e-05	HALLMARK_TGF_BETA_SIGNALING	SMAD7 SERPINE1 ID1 ID3
Hallmarks	15	0.000116483	HALLMARK_EPITHELIAL_MESENCHYMAL_TRANSITION	SERPINE1 CTGF ELN FSTL3 PLAUR
Hallmarks	15	0.0127667	HALLMARK_UV_RESPONSE_DN	SERPINE1 SMAD7 ID1
TFtargets	15	0.0327314	EIF4G2	SERPINE1 SLC5A10 ID1 ID3 DACT1
TFtargets	15	0.0327314	TP53	NOX4 ID1 ID3 DACT1 GREM2
OncogenicSignatures	15	0.00496419	CSR_EARLY_UP.V1_UP	SMAD7 ID3 PLAUR IL11
OncogenicSignatures	15	0.00531405	NOTCH_DN.V1_DN	ID1 IL11 FSTL3 SERPINE1
OncogenicSignatures	15	0.000709558	TGFB_UP.V1_UP	IL11 DACT1 CTGF C6orf145 ID3
Hallmarks	16	0.00203849	HALLMARK_E2F_TARGETS	PRKDC LBR PA2G4 PAICS TFRC
Hallmarks	16	0.016947	HALLMARK_MYC_TARGETS_V1	HSPD1 CAD PA2G4 ODC1
Hallmarks	16	9.35174e-06	HALLMARK_MYC_TARGETS_V2	SLC19A1 IPO4 PA2G4 WDR43 HSPD1
TFtargets	16	0.0147522	V$MYCMAX_01	ODC1 KIAA0586 TFRC PAICS PA2G4 CAD
OncogenicSignatures	16	0.000599551	MYC_UP.V1_UP	GEMIN5 SLC19A1 C12orf24 POLR1E WDR43 IPO4
Hallmarks	17	0.0163979	HALLMARK_CHOLESTEROL_HOMEOSTASIS	ETHE1 NFIL3 CPEB2
Hallmarks	17	0.0163979	HALLMARK_OXIDATIVE_PHOSPHORYLATION	ATP5O COX7B SURF1 NDUFC1
TFtargets	17	0.0339478	RACTNNRTTTNC_UNKNOWN	COX7B HIGD2A SAV1 C8orf82
TFtargets	17	0.0339478	SCGGAAGY_V$ELK1_02	RPLP2 MLYCD ZNF580 BAD MORN2 ZFAND3
OncogenicSignatures	19	0.040673	CSR_EARLY_UP.V1_DN	SULF1 AMT APBB3 MPPE1
Hallmarks	20	0.00293562	HALLMARK_HYPOXIA	ALDOC CAV1 SDC3 LXN SELENBP1
Hallmarks	20	3.84772e-06	HALLMARK_CHOLESTEROL_HOMEOSTASIS	TM7SF2 ALDOC SCD FADS2 CLU SEMA3B
Hallmarks	20	0.0196986	HALLMARK_ESTROGEN_RESPONSE_LATE	SEMA3B CAV1 HR ADD3
Hallmarks	20	0.0196986	HALLMARK_MYOGENESIS	MYLK BDKRB2 CLU SCD
Hallmarks	20	0.00293562	HALLMARK_COMPLEMENT	C1R DPP4 F10 CLU PLAT
Hallmarks	20	0.00293562	HALLMARK_MTORC1_SIGNALING	FADS2 SCD TM7SF2 ADD3 SYTL2
Hallmarks	20	0.00128928	HALLMARK_COAGULATION	F10 C1R PLAT CLU DPP4
TFtargets	20	0.0149959	AAAYRNCTG_UNKNOWN	C14orf1 ADD3 PCDH18 VWA5A WBP1 TNFAIP8 SSBP2
TFtargets	20	0.0149959	V$CMYB_01	C14orf1 ADD3 NLGN2 ALDH6A1 HR LPCAT3
TFtargets	20	0.0149959	V$GATA1_01	C14orf1 ADD3 LMOD1 BNC2 CLU HR
TFtargets	20	0.0351804	V$HNF1_C	MAB21L2 NLGN2 SSH3 EEPD1 NFIX
TFtargets	20	0.0459955	V$MMEF2_Q6	HIBADH ADD3 MAB21L2 BNC2 SSH3
TFtargets	20	0.0351804	V$TGIF_01	ALDOC MAB21L2 DPF3 TNFRSF19 LPCAT3
TFtargets	20	0.0351804	V$TITF1_Q3	ADD3 OSR1 SYTL2 NLGN2 BNC2
TFtargets	20	0.0351804	PDYN	ADD3 SCD LMOD1 NFIX TNFRSF19
TFtargets	20	0.0351804	V$CEBPDELTA_Q6	MAB21L2 WBP1 RIN1 TTC12 DPF3
TFtargets	20	0.022296	V$PAX8_01	HR MAN1C1 MAB21L2
TFtargets	20	0.0149959	V$HNF4_DR1_Q3	HIBADH F10 C14orf132 SEMA3B TCN2 DPF3
TFtargets	20	0.0351804	V$AP4_Q6_01	SYTL2 VWA5A RIN1 BNC2 MYLK
TFtargets	20	0.0351804	V$T3R_Q6	DNALI1 BNC2 RNF112 TMEM8B NFIX
TFtargets	20	0.0351804	TGGNNNNNNKCCAR_UNKNOWN	VWA1 ADD3 PLAT SCD LMOD1 TCN2
TFtargets	20	0.0351804	WGTTNNNNNAAA_UNKNOWN	PCDH18 MAB21L2 PRSS12 BNC2 SSBP2 DPF3
TFtargets	20	0.0351804	TBC1D10A	MYLK NFIX OLFML2A PRSS12 DAK HR
TFtargets	20	0.0149959	TGCCAAR_V$NF1_Q6	OLFML2A OSR1 SYTL2 MAB21L2 BNC2 HR VWA1
TFtargets	20	0.0351804	PDE6D	DPF3 ADAMTS15 TM7SF2 WBP1 LMOD1 TMEM8B
OncogenicSignatures	20	0.0398916	E2F1_UP.V1_DN	PLAT LXN NDRG4 GBP2
OncogenicSignatures	20	5.3227e-06	CSR_LATE_UP.V1_DN	SCD PRSS12 FADS2 QPRT TM7SF2 C14orf1 DPP4 OLFML2A
OncogenicSignatures	20	0.0398916	VEGF_A_UP.V1_UP	TMEM8B LY6E TM7SF2 LMOD1
OncogenicSignatures	20	0.0398916	ATF2_S_UP.V1_DN	IGFBP2 DPP4 SDC3 C1RL
OncogenicSignatures	20	0.0398916	ATF2_UP.V1_DN	SDC3 IGFBP2 C1RL SCD
OncogenicSignatures	20	0.0398916	SNF5_DN.V1_DN	PRSS12 SYTL2 MYLK LMOD1
OncogenicSignatures	20	0.0102623	RAF_UP.V1_DN	SELENBP1 SYTL2 IGFBP2 CAV1 MYLK
OncogenicSignatures	20	0.00216444	PRC2_EDD_UP.V1_UP	NDRG4 SCD SEMA3B DAK LMOD1 FADS2
OncogenicSignatures	20	0.0398916	ESC_J1_UP_LATE.V1_UP	DPP4 PRSS12 TCN2 LXN
OncogenicSignatures	20	0.0102623	HOXA9_DN.V1_DN	ALDOC IGFBP2 FADS2 C14orf1 LPCAT3
OncogenicSignatures	20	0.0102623	KRAS.DF.V1_UP	ALDOC FADS2 PLAT CAT QPRT
OncogenicSignatures	20	0.0398916	S100A12	SELENBP1 TMEM8B GBP2
OncogenicSignatures	20	0.0398916	LEF1_UP.V1_DN	SELENBP1 DPP4 CAT BDKRB2
Hallmarks	21	0.000403638	HALLMARK_HYPOXIA	VEGFA VLDLR PPP1R15A DDIT3
Hallmarks	21	0.0177986	HALLMARK_CHOLESTEROL_HOMEOSTASIS	TRIB3 FAM129A
Hallmarks	21	0.00508966	HALLMARK_HEDGEHOG_SIGNALING	VEGFA VLDLR
Hallmarks	21	8.47669e-05	HALLMARK_UNFOLDED_PROTEIN_RESPONSE	ASNS HYOU1 SLC1A4 VEGFA
Hallmarks	21	0.030306	HALLMARK_PI3K_AKT_MTOR_SIGNALING	TRIB3 DDIT3
Hallmarks	21	3.44875e-10	HALLMARK_MTORC1_SIGNALING	SLC1A5 DDIT3 VLDLR TRIB3 ASNS SLC1A4 FAM129A PPP1R15A
Hallmarks	21	0.000403638	HALLMARK_P53_PATHWAY	PPP1R15A DDIT3 TRIB3 SLC3A2
TFtargets	21	0.0461497	V$CHOP_01	TM6SF1 VEGFA KCTD15 FAM129A
miRNA	21	0.0136573	CACTTTG,MIR-520G,MIR-520H	SLC39A14 VLDLR VEGFA NCOA3
OncogenicSignatures	21	0.0266371	BCAT_GDS748_UP	SLC3A2 SLC39A14
OncogenicSignatures	21	1.55132e-13	MTOR_UP.N4.V1_UP	ASNS VLDLR TM6SF1 SLC3A2 DDIT3 SLC39A14 VEGFA SLC1A5 TRIB3 FAM129A
OncogenicSignatures	21	0.000457109	ALK_DN.V1_UP	TRIB3 VEGFA SLC1A5 ASNS
OncogenicSignatures	21	0.000457109	BMI1_DN_MEL18_DN.V1_UP	SLC1A4 TRIB3 VLDLR VEGFA
OncogenicSignatures	21	0.01094	BMI1_DN.V1_UP	SLC1A4 VLDLR SLC1A5
OncogenicSignatures	21	0.000457109	MEL18_DN.V1_UP	SLC1A4 SLC1A5 VLDLR VEGFA
OncogenicSignatures	21	0.00111115	HOXA9_DN.V1_DN	SLC38A1 SLC1A5 KCTD15 TRIB3
miRNA	22	0.0395481	TGTTTAC,MIR-30A-5P,MIR-30C,MIR-30D,MIR-30B,MIR-30E-5P	BCL2L11 MAP6 STOX2 SWT1 PRUNE2 ZNF280B CAMK2D NFIB
miRNA	22	0.00307608	GTGCCAT,MIR-183	PIM1 TRAM1 LAPTM4A PTPN4 PRUNE2 PHLDB2
miRNA	23	0.0408377	GTGACTT,MIR-224	KBTBD8 MAFG NUAK1 AMIGO2
OncogenicSignatures	23	0.0104882	BMI1_DN_MEL18_DN.V1_UP	GREM1 SIK1 OGFRL1 C2CD2L
OncogenicSignatures	23	0.0104882	MEL18_DN.V1_UP	C3orf52 SIK1 C2CD2L GREM1
OncogenicSignatures	23	0.0188987	STK33_SKM_DN	SYDE2 C4orf32 PAWR TSPAN13
OncogenicSignatures	23	0.0104882	CORDENONSI_YAP_CONSERVED_SIGNATURE	ANKRD1 DUSP1 FGF2
Hallmarks	24	0.00110514	HALLMARK_EPITHELIAL_MESENCHYMAL_TRANSITION	COL6A2 TIMP1 COL5A3 HTRA1
Hallmarks	26	0.000320798	HALLMARK_TNFA_SIGNALING_VIA_NFKB	BIRC2 YRDC CYR61 PDLIM5 KLF2
Hallmarks	26	4.54783e-05	HALLMARK_EPITHELIAL_MESENCHYMAL_TRANSITION	CDH2 CYR61 DKK1 ITGB3 CRLF1 PVR
Hallmarks	26	0.00412092	HALLMARK_INFLAMMATORY_RESPONSE	SLC7A1 SLC7A2 PVR ITGB3
Hallmarks	26	9.76874e-05	HALLMARK_UV_RESPONSE_DN	SLC7A1 NEK7 CYR61 PDLIM5 ITGB3
miRNA	26	0.0490557	CTACCTC,LET-7A,LET-7B,LET-7C,LET-7D,LET-7E,LET-7F,MIR-98,LET-7G,LET-7I	TMEM2 NIPA1 CEP120 ITGB3 CLASP2
miRNA	26	0.0442823	CTCAGGG,MIR-125B,MIR-125A	ABHD3 SLC7A6 ITGB3 NIPA1 SLC7A1
OncogenicSignatures	26	0.0118641	CSR_EARLY_UP.V1_UP	SMTN CD274 CTPS TMEM2
OncogenicSignatures	26	0.0118641	CSR_LATE_UP.V1_UP	PDLIM5 CTPS LYAR CDH2
OncogenicSignatures	26	0.0118641	VEGF_A_UP.V1_DN	NEK7 DKK1 SLC7A2 ITGB3
OncogenicSignatures	26	0.00342438	P53_DN.V1_UP	DKK1 AUTS2 CYR61 BIRC2 MTAP
OncogenicSignatures	26	0.0118641	RAF_UP.V1_DN	DKK1 SLC7A2 AUTS2 SLC19A2
Hallmarks	27	0.000445841	HALLMARK_KRAS_SIGNALING_UP	TMEM158 ETV1 PRRX1 SCN1B ANO1 MALL
TFtargets	27	0.0296714	V$AP1_Q6_01	PRKCDBP SBSN AK5 FABP4 MGC45800 SYN1
OncogenicSignatures	27	0.0056671	E2F3_UP.V1_UP	TMEM158 TMOD2 ANKRD18A C11orf75 SYN1
OncogenicSignatures	27	0.0056671	MEK_UP.V1_UP	S100A6 MALL MAN1A1 CAMK2N1 EHBP1L1
OncogenicSignatures	27	0.0014987	PRC2_EZH2_UP.V1_DN	KCTD12 MALL ETV1 PRSS3 CDCP1 SMPDL3A
OncogenicSignatures	27	0.0416287	IL2_UP.V1_UP	EGR3 TMEM158 CDCP1 KCTD12
OncogenicSignatures	27	0.0416287	KRAS.DF.V1_UP	PRSS3 COL6A3 TMEM158 EHBP1L1
OncogenicSignatures	27	0.0056671	LEF1_UP.V1_UP	ANO1 PRKCDBP EGR3 KCTD12 TMEM158
Hallmarks	28	0.0156552	HALLMARK_XENOBIOTIC_METABOLISM	CYP27A1 CDO1 ECH1 MPP2 PROS1
OncogenicSignatures	28	0.0242442	RAPA_EARLY_UP.V1_DN	MGST2 ROR2 PRELP PTCH1 PSD
OncogenicSignatures	28	0.00416431	LTE2_UP.V1_UP	RAB40B SORL1 PROS1 HSD17B14 AQP3 NOVA1
OncogenicSignatures	28	0.0496849	BMI1_DN_MEL18_DN.V1_DN	AQP3 IFI6 GAS7 SPAG16
OncogenicSignatures	28	0.0496849	MEL18_DN.V1_DN	AQP3 GAS7 IFI6 GNG7
Hallmarks	29	0.043122	HALLMARK_EPITHELIAL_MESENCHYMAL_TRANSITION	COL11A1 FSTL1 GADD45A ACTA2 MATN3
Hallmarks	30	0.000103243	HALLMARK_DNA_REPAIR	NME4 CETN2 NME3 AK1 APRT TK2
Hallmarks	30	0.00241511	HALLMARK_ADIPOGENESIS	ETFB DECR1 TST CRAT NDUFB7
Hallmarks	30	0.00027009	HALLMARK_OXIDATIVE_PHOSPHORYLATION	NDUFS8 NDUFB1 ATP5H NDUFB7 DECR1 ETFB
Hallmarks	30	0.0283399	HALLMARK_PEROXISOME	CRAT FIS1 TSPO
OncogenicSignatures	30	0.000296656	BMI1_DN.V1_DN	BLVRB ETFB SH3BGRL CTNNBIP1 MSRB2 TSPO
Hallmarks	31	7.09593e-23	HALLMARK_MITOTIC_SPINDLE	KIF11 KIF23 RACGAP1 KIF2C TTK KIF15 KIF4A PRC1 ANLN ESPL1 INCENP KIF20B CENPE CDK1 ECT2 NUSAP1 SMC1A NDC80 SMC4
Hallmarks	31	5.92972e-39	HALLMARK_G2M_CHECKPOINT	CCNA2 TTK PRC1 NDC80 KIF11 NUSAP1 KIF2C MKI67 AURKB SMC4 RACGAP1 CENPE KIF23 UBE2C CDK1 KIF4A ESPL1 MAD2L1 CCNF KIF15 TACC3 SUV39H1 SMC1A INCENP KIF20B STIL CASC5 PBK
Hallmarks	31	2.26881e-35	HALLMARK_E2F_TARGETS	CCP110 CENPE DNMT1 MAD2L1 NUP205 SUV39H1 CDK1 RRM2 BUB1B SMC4 MKI67 KIF2C AURKB RACGAP1 CDCA8 ESPL1 KIF4A SMC1A TIMELESS SPAG5 TACC3 KIF18B GINS3 NUP107 DIAPH3 CIT
Hallmarks	31	0.007704	HALLMARK_SPERMATOGENESIS	KIF2C TTK NCAPH CDK1
TFtargets	31	3.08776e-06	V$E2F_02	WDR62 ARHGAP11A CDK1 FANCD2 RRM2 SMC1A GINS3 SUV39H1 DNMT1
TFtargets	31	0.0351748	V$NFY_Q6	CDK1 CIT TTK SUV39H1 RACGAP1
TFtargets	31	0.00424055	V$NFY_01	CDK1 CIT SGOL2 TACC3 KIF23 RACGAP1
TFtargets	31	0.0218321	V$E2F_Q3	ARHGAP11A CDK1 KIF15 SMC1A DNMT1
TFtargets	31	3.23797e-05	V$E2F_Q4	WDR62 ARHGAP11A CDK1 FANCD2 RRM2 SMC1A GINS3 DNMT1
TFtargets	31	3.23797e-05	V$E2F_Q6	WDR62 ARHGAP11A CDK1 FANCD2 RRM2 SMC1A GINS3 DNMT1
TFtargets	31	0.000421926	V$E2F1_Q3	WDR62 ARHGAP11A CDK1 RRM2 KIF15 GINS3 DNMT1
TFtargets	31	3.08776e-06	V$E2F1_Q6	WDR62 ARHGAP11A CDK1 FANCD2 RRM2 SMC1A GINS3 SUV39H1 DNMT1
TFtargets	31	3.08776e-06	V$E2F1DP1_01	WDR62 ARHGAP11A CDK1 FANCD2 RRM2 SMC1A GINS3 SUV39H1 DNMT1
TFtargets	31	3.08776e-06	V$E2F1DP2_01	WDR62 ARHGAP11A CDK1 FANCD2 RRM2 SMC1A GINS3 SUV39H1 DNMT1
TFtargets	31	3.08776e-06	V$E2F4DP1_01	WDR62 ARHGAP11A CDK1 FANCD2 RRM2 SMC1A GINS3 SUV39H1 DNMT1
TFtargets	31	3.08776e-06	V$E2F4DP2_01	WDR62 ARHGAP11A CDK1 FANCD2 RRM2 SMC1A GINS3 SUV39H1 DNMT1
TFtargets	31	0.00282161	V$E2F1DP1RB_01	WDR62 ARHGAP11A CDK1 RRM2 GINS3 DNMT1
TFtargets	31	0.000362874	V$E2F_Q3_01	WDR62 ARHGAP11A CDK1 SMC1A GINS3 SUV39H1 DNMT1
TFtargets	31	0.00316936	V$E2F_Q4_01	WDR62 ARHGAP11A SMC1A GINS3 SUV39H1 DNMT1
TFtargets	31	0.0250035	V$E2F_Q6_01	ARHGAP11A RRM2 SMC1A SUV39H1 DNMT1
TFtargets	31	0.000330554	V$E2F1_Q4_01	WDR62 ARHGAP11A CDK1 SMC1A GINS3 SUV39H1 DNMT1
TFtargets	31	0.0250035	V$E2F1_Q6_01	ESPL1 ARHGAP11A SMC1A SUV39H1 DNMT1
TFtargets	31	0.000515486	SGCGSSAAA_V$E2F1DP2_01	SMC1A GINS3 SUV39H1 DNMT1 WDR62 RRM2
OncogenicSignatures	31	0.00386796	E2F1_UP.V1_UP	NCAPH AURKB PRC1 KIFC1 STIL
OncogenicSignatures	31	0.00419958	EGFR_UP.V1_DN	NCAPG2 KIF11 NUP205 RFWD3 STIL
OncogenicSignatures	31	0.000435693	ERB2_UP.V1_DN	TTK CENPE NCAPG MAD2L1 ECT2 STIL
OncogenicSignatures	31	0.00027734	GCNP_SHH_UP_EARLY.V1_UP	PRC1 KIFC1 KIF4A AURKB NUP107 ANLN
OncogenicSignatures	31	1.25608e-07	GCNP_SHH_UP_LATE.V1_UP	AURKB RRM2 PRC1 CDK1 SMC4 KIFC1 NUSAP1 INCENP KIF2C
OncogenicSignatures	31	6.56526e-09	CSR_LATE_UP.V1_UP	GINS3 CDCA8 NUF2 RRM2 DIAPH3 ZWINT ANLN UBE2C CDK1 PBK
OncogenicSignatures	31	0.0208939	MTOR_UP.V1_UP	CDK1 RRM2 UBE2C NEIL3
OncogenicSignatures	31	1.29311e-08	VEGF_A_UP.V1_DN	RRM2 KIF23 SMC4 BUB1B NDC80 KIF11 MAD2L1 CENPE TTK SPAG5
OncogenicSignatures	31	0.0217022	SNF5_DN.V1_UP	NCAPG2 AURKB UBE2C KIAA1524
OncogenicSignatures	31	2.40413e-06	PRC2_EDD_UP.V1_UP	CDCA8 KIF4A C1orf112 INCENP TACC3 KIF23 DBF4B BUB1B
OncogenicSignatures	31	2.40413e-06	PRC2_EZH2_UP.V1_UP	KIF15 TACC3 NCAPH KIF4A ECT2 TTK AURKB HJURP
OncogenicSignatures	31	2.59777e-07	RB_P107_DN.V1_UP	PRC1 MAD2L1 NCAPH RRM2 CCNF GTSE1 KIF4A INCENP
OncogenicSignatures	31	0.00897518	RB_P130_DN.V1_UP	UBE2C AURKB RACGAP1 CDK1
OncogenicSignatures	31	1.37434e-12	RPS14_DN.V1_DN	PBK ERCC6L ESPL1 MKI67 INCENP KIF15 ARHGAP11A ECT2 CENPE KIF2C PRC1 KIF23 NCAPH
OncogenicSignatures	31	0.000418398	HOXA9_DN.V1_DN	C1orf112 RFWD3 GINS3 CEP55 ARHGAP11A FANCI
Hallmarks	32	1.22521e-05	HALLMARK_MYC_TARGETS_V2	DDX18 NIP7 BYSL NOP2 MYBBP1A
OncogenicSignatures	32	0.000447049	CSR_EARLY_UP.V1_UP	DDX21 GTPBP4 NIP7 DKC1 TDG UAP1
OncogenicSignatures	32	0.0365259	CSR_LATE_UP.V1_UP	IGFBP3 UMPS RPF2 NUDCD1
OncogenicSignatures	32	0.0398928	PIGF_UP.V1_UP	PPAT VCAN TDG HSPA13
OncogenicSignatures	32	0.000595691	VEGF_A_UP.V1_DN	PNO1 UAP1 DDX21 IPO5 CCDC86 BAZ1A
OncogenicSignatures	32	0.00513828	IL15_UP.V1_UP	TMEM209 SLCO4A1 PUS7 NOP2 PNO1
Hallmarks	33	9.16161e-05	HALLMARK_TNFA_SIGNALING_VIA_NFKB	TNFAIP2 ICAM1 PTX3 CCL2 PNRC1 KLF9
Hallmarks	33	0.0128698	HALLMARK_INTERFERON_GAMMA_RESPONSE	TNFAIP2 ICAM1 CCL2 APOL6
TFtargets	33	0.0237816	V$USF_C	GPX1 MXD4 KLF9 C5orf41 VGF
TFtargets	33	0.017797	V$STAT_01	ICAM1 ITPKC CCL2 C5orf41 VGF
TFtargets	33	0.00652334	V$STAT3_01	ICAM1 CCL2 C5orf41
TFtargets	33	0.017797	V$STAT5A_01	ICAM1 KLF9 ITPKC CCL2 C5orf41
TFtargets	33	0.017797	V$STAT5B_01	ICAM1 KLF9 ITPKC CCL2 C5orf41
TFtargets	33	0.0430079	TTCYNRGAA_V$STAT5B_01	ICAM1 ITPKC CCL2 C5orf41 VGF
miRNA	33	0.0248027	AGCATTA,MIR-155	C5orf41 TRIM2 TLE4 TP53INP1
OncogenicSignatures	33	0.0263433	RAPA_EARLY_UP.V1_UP	KRT19 PLEKHA6 TNFAIP2 VGF
OncogenicSignatures	33	4.99823e-06	HINATA_NFKB_IMMU_INF	ICAM1 TNFAIP2 CCL2 PTX3
OncogenicSignatures	33	0.0263433	IL15_UP.V1_DN	TMEM35 TNFAIP2 PDCD4 PNRC1
miRNA	34	0.00376542	ACTGAAA,MIR-30A-3P,MIR-30E-3P	KGFLP2 KGFLP1 CCDC74A FGF7 EGR1 TMEM47
miRNA	34	0.0111141	TCTGATA,MIR-361	FGF7 TWIST1 KGFLP2 KGFLP1
miRNA	34	0.0405878	TACAATC,MIR-508	FGF7 KGFLP2 KGFLP1
miRNA	34	0.0245503	TAATAAT,MIR-126	KGFLP2 KGFLP1 FGF7 PDE7B TMEM47
OncogenicSignatures	34	0.0300021	ATF2_S_UP.V1_DN	A2M FGF7 CBX7 CSGALNACT1 LAMA2
Hallmarks	36	0.0149091	HALLMARK_TNFA_SIGNALING_VIA_NFKB	BTG2 PLK2 DRAM1
Hallmarks	36	0.0149091	HALLMARK_HYPOXIA	CCNG2 SCARB1 NEDD4L
Hallmarks	36	0.00239039	HALLMARK_ESTROGEN_RESPONSE_EARLY	TPD52L1 CELSR2 GFRA1 SCARB1
Hallmarks	36	0.0149091	HALLMARK_ESTROGEN_RESPONSE_LATE	TPD52L1 CELSR2 SCARB1
Hallmarks	36	0.00239039	HALLMARK_P53_PATHWAY	BTG2 PLK2 DRAM1 TPD52L1
Hallmarks	36	0.0149091	HALLMARK_KRAS_SIGNALING_DN	CELSR2 BTG2 TGFB2
OncogenicSignatures	36	0.0468563	E2F1_UP.V1_DN	CCNG2 PLK2 GFRA1
OncogenicSignatures	36	0.0468563	EGFR_UP.V1_UP	DRAM1 TGFB2 AOX1
OncogenicSignatures	36	1.80025e-07	CSR_LATE_UP.V1_DN	IGDCC4 MME DRAM1 TRIM22 GFRA1 BTG2 COL8A2
OncogenicSignatures	36	0.0468563	P53_DN.V1_DN	BTG2 TRIM22 GFRA1
OncogenicSignatures	36	0.000340421	RAF_UP.V1_DN	GFRA1 PLK2 NEDD4L CELSR2 TGFB2
OncogenicSignatures	36	0.0468563	MTOR_UP.N4.V1_DN	BTG2 MME CCNG2
OncogenicSignatures	36	0.0468563	STK33_SKM_UP	BTG2 CREB5 PLK2
Hallmarks	38	1.23827e-06	HALLMARK_EPITHELIAL_MESENCHYMAL_TRANSITION	COL1A2 ITGAV COL16A1 EFEMP2 FMOD APLP1 CTHRC1
Hallmarks	39	2.53321e-13	HALLMARK_G2M_CHECKPOINT	PLK4 CDC6 FBXO5 POLQ CDC7 EXO1 CDC45 BRCA2 MYBL2 RBL1 RAD54L POLE
Hallmarks	39	5.0759e-12	HALLMARK_E2F_TARGETS	BRCA2 GINS1 MELK PLK4 POLE RFC3 TRIP13 E2F8 MYBL2 ATAD2 DCK
TFtargets	39	1.76022e-09	V$E2F_02	FBXO5 CLSPN CDC6 GMNN E2F8 PKMYT1 RBL1 ATAD2 MCM8 DCK
TFtargets	39	1.17478e-10	V$E2F_Q3	ORC1 FBXO5 CDC6 CDC45 GMNN E2F8 PKMYT1 ATAD2 PLK4 MCM8 DCK
TFtargets	39	1.17478e-10	V$E2F_Q4	FBXO5 CLSPN CDC6 CDC45 GMNN E2F8 PKMYT1 RBL1 ATAD2 MCM8 DCK
TFtargets	39	1.17478e-10	V$E2F_Q6	FBXO5 CLSPN CDC6 CDC45 GMNN E2F8 PKMYT1 RBL1 ATAD2 MCM8 DCK
TFtargets	39	1.33162e-11	V$E2F1_Q3	ORC1 FBXO5 CLSPN CDC6 GMNN E2F8 PKMYT1 RBL1 ATAD2 PLK4 MCM8 DCK
TFtargets	39	2.12713e-05	V$E2F1_Q4	FBXO5 CLSPN CDC6 CDC45 E2F8 PKMYT1 MELK
TFtargets	39	1.17478e-10	V$E2F1_Q6	ORC1 FBXO5 CLSPN CDC6 GMNN E2F8 PKMYT1 RBL1 ATAD2 MCM8 DCK
TFtargets	39	1.33162e-11	V$E2F_03	ORC1 FBXO5 CDC6 CDC45 GMNN E2F8 PKMYT1 RBL1 ATAD2 PLK4 MELK DCK
TFtargets	39	1.76022e-09	V$E2F1DP1_01	FBXO5 CLSPN CDC6 GMNN E2F8 PKMYT1 RBL1 ATAD2 MCM8 DCK
TFtargets	39	1.76022e-09	V$E2F1DP2_01	FBXO5 CLSPN CDC6 GMNN E2F8 PKMYT1 RBL1 ATAD2 MCM8 DCK
TFtargets	39	1.76022e-09	V$E2F4DP1_01	FBXO5 CLSPN CDC6 GMNN E2F8 PKMYT1 RBL1 ATAD2 MCM8 DCK
TFtargets	39	1.76022e-09	V$E2F4DP2_01	FBXO5 CLSPN CDC6 GMNN E2F8 PKMYT1 RBL1 ATAD2 MCM8 DCK
TFtargets	39	3.22472e-08	V$E2F1DP1RB_01	FBXO5 CLSPN CDC6 GMNN E2F8 PKMYT1 ATAD2 MCM8 DCK
TFtargets	39	1.76022e-09	V$E2F_Q3_01	FBXO5 CDC6 CDC45 GMNN E2F8 PKMYT1 ATAD2 MCM8 MELK DCK
TFtargets	39	1.18103e-10	V$E2F_Q4_01	ORC1 FBXO5 CDC6 CDC45 GMNN E2F8 PKMYT1 ATAD2 PLK4 MELK DCK
TFtargets	39	1.33162e-11	V$E2F_Q6_01	ORC1 FBXO5 CDC6 CDC45 GMNN E2F8 PKMYT1 RBL1 ATAD2 PLK4 MELK DCK
TFtargets	39	0.00475347	V$E2F1_Q3_01	GMNN RBL1 ATAD2 PLK4 DCK
TFtargets	39	1.76022e-09	V$E2F1_Q4_01	FBXO5 CDC6 CDC45 GMNN E2F8 PKMYT1 ATAD2 MCM8 MELK DCK
TFtargets	39	1.76022e-09	V$E2F1_Q6_01	ORC1 FBXO5 CLSPN CDC45 GMNN E2F8 PKMYT1 RBL1 ATAD2 MCM8
TFtargets	39	6.10444e-08	SGCGSSAAA_V$E2F1DP2_01	PKMYT1 FBXO5 ATAD2 CLSPN CDC6 DCK GMNN E2F8
OncogenicSignatures	39	4.03214e-06	E2F1_UP.V1_UP	DNA2 MCM10 BRCA2 WDHD1 E2F8 FEN1 PLK4
OncogenicSignatures	39	1.65521e-10	CSR_LATE_UP.V1_UP	FEN1 GMNN TRIP13 FANCA SHCBP1 MYBL2 CDC6 RAD18 CLSPN CDC7
OncogenicSignatures	39	0.0125277	VEGF_A_UP.V1_DN	CDC45 PLK4 VRK1 EXO1
OncogenicSignatures	39	7.2489e-05	E2F3_UP.V1_UP	DCK POLE FEN1 GINS1 FANCA ATAD2
OncogenicSignatures	39	0.00860716	SRC_UP.V1_DN	PLK4 GINS1 ATAD2 E2F8
OncogenicSignatures	39	7.2489e-05	PRC2_EDD_UP.V1_UP	RAD54L CDC45 MCM10 CLSPN ORC1 MYBL2
OncogenicSignatures	39	0.00111535	PRC2_EZH2_UP.V1_UP	RAD54L MYBL2 MCM10 DNA2 CDC45
OncogenicSignatures	39	0.0459614	RB_DN.V1_UP	RFC3 RAD54L DNA2
OncogenicSignatures	39	3.87017e-11	RB_P107_DN.V1_UP	RFC3 GMNN FEN1 HAUS8 CDC45 WDHD1 FANCA E2F8 DNA2 POLE
OncogenicSignatures	39	7.78623e-09	RPS14_DN.V1_DN	MCM10 E2F8 TRIP13 MYBL2 ATAD2 ORC1 EXO1 FBXO5 CDC6
OncogenicSignatures	39	0.0186593	SIRNA_EIF4GI_DN	CDC6 TRIP13 SHCBP1
OncogenicSignatures	39	7.78623e-09	HOXA9_DN.V1_DN	E2F8 CDC6 ORC1 PLK4 CDC45 MCM10 BRCA2 ATAD2 GINS1
Hallmarks	40	0.0440527	HALLMARK_TNFA_SIGNALING_VIA_NFKB	SOD2 LITAF SMAD3 BCL3
Hallmarks	40	0.000265502	HALLMARK_APOPTOSIS	BNIP3L CASP1 LUM SOD2 IFITM3 GPX4
Hallmarks	40	8.52457e-10	HALLMARK_INTERFERON_ALPHA_RESPONSE	IFITM1 UBE2L6 PSMB9 IFITM3 IFITM2 CASP1 PSME1 UBA7 PSME2
Hallmarks	40	5.67854e-12	HALLMARK_INTERFERON_GAMMA_RESPONSE	IFITM3 PSMB9 UBE2L6 IFITM2 SOCS1 CASP1 PSME1 HLA-DMA PSME2 SOD2 SECTM1 VAMP5 ARID5B
Hallmarks	40	0.0440527	HALLMARK_IL2_STAT5_SIGNALING	SOCS1 FLT3LG GPX4 IFITM3
TFtargets	40	0.00205389	STTTCRNTTT_V$IRF_Q6	FLT3LG VAMP5 PSMB9 UBA7 CASP1 PSME1 PSME2
OncogenicSignatures	40	0.039262	E2F1_UP.V1_DN	PDGFRA SYNPO CYP1B1 GSTA4
OncogenicSignatures	40	0.000132732	EGFR_UP.V1_UP	CYP1B1 KIAA1199 TNS3 PSMB9 BCL3 SOD2 ARID5B
OncogenicSignatures	40	0.039262	ERB2_UP.V1_UP	CYP1B1 KIAA1199 BCL3 BNIP3L
OncogenicSignatures	40	0.039262	RAPA_EARLY_UP.V1_UP	LDOC1 SYNPO SOCS1 PDE5A
OncogenicSignatures	40	0.030717	CSR_EARLY_UP.V1_DN	PDE5A GDF5 NYNRIN SLC7A14
OncogenicSignatures	40	6.29967e-05	CSR_LATE_UP.V1_DN	DENND2A TMEM119 NYNRIN UBE2L6 VAMP5 SOD2 PDE5A
OncogenicSignatures	40	0.039262	AKT_UP.V1_DN	CD248 GSTA4 CSDC2 PDGFRA
OncogenicSignatures	40	0.000132732	VEGF_A_UP.V1_UP	HLA-DMA APOBEC3G UBE2L6 CLIP3 UBA7 ZCCHC24 IFT140
OncogenicSignatures	40	0.00968223	ATF2_UP.V1_DN	CYP1B1 KIAA1199 STON1 SOD2 C10orf10
OncogenicSignatures	40	0.039262	LTE2_UP.V1_UP	CYP1B1 BNIP3L KIAA1199 TNS3
OncogenicSignatures	40	0.0395086	MEK_UP.V1_UP	KIAA1199 CYP1B1 TNS3 BCL3
OncogenicSignatures	40	0.0230471	PTEN_DN.V2_UP	DENND2A CPA4 VAMP5 SECTM1
OncogenicSignatures	40	4.21115e-05	BMI1_DN_MEL18_DN.V1_DN	IFITM1 CLIP3 SECTM1 PDE5A STON1 UBE2L6 ITGA7
OncogenicSignatures	40	4.21115e-05	BMI1_DN.V1_DN	PLEKHA4 STON1 CLIP3 PDE5A IFITM1 GPR162 SOD2
OncogenicSignatures	40	4.21115e-05	MEL18_DN.V1_DN	STON1 PDE5A UBE2L6 PLEKHA4 IFITM1 CLIP3 ZCCHC24
OncogenicSignatures	40	0.00292888	RB_P107_DN.V1_UP	GSTM2 CD248 SERPINF1 TMEM119 ABAT
OncogenicSignatures	40	0.00995818	RPS14_DN.V1_UP	SMAD3 CYP1B1 CASP1 HLA-DMA NYNRIN
OncogenicSignatures	40	0.039262	IL15_UP.V1_UP	FLT3LG SOCS1 SHROOM2 CPA4
OncogenicSignatures	40	0.039262	IL2_UP.V1_DN	TNS3 PBX1 GDF5 BTN3A3
OncogenicSignatures	40	0.039262	KRAS.600.LUNG.BREAST_UP.V1_DN	CD248 PBX1 NYNRIN IFT140
OncogenicSignatures	40	0.039262	LEF1_UP.V1_DN	CYP1B1 BTN3A3 TNS3 TMEM135
Hallmarks	42	0.000651029	HALLMARK_HYPOXIA	MXI1 DDIT4 EXT1 PGF MT1E KLHL24 GLRX
Hallmarks	42	0.0274354	HALLMARK_KRAS_SIGNALING_UP	GLRX SCG5 KCNN4 EREG PLAU
TFtargets	42	0.0453876	V$AML1_01	PGF GRASP ACSL5 JDP2 BMF SLC6A9
TFtargets	42	0.0428218	V$FOXO1_01	EXT1 IL1RAPL1 PAPPA DDIT4 BMF ABLIM3
TFtargets	42	0.0428218	V$ICSBP_Q6	MXI1 IL1RAPL1 HIST1H1C EREG CACNA1C C9orf150
TFtargets	42	0.0453876	V$AML1_Q6	PGF GRASP ACSL5 JDP2 BMF SLC6A9
TFtargets	42	0.0178703	V$SMAD_Q6	LAMB3 IL1RAPL1 BMF ARHGDIB C1QTNF5 KCNN4 DACH2
TFtargets	42	0.0178703	V$CEBP_Q2_01	DYNC1H1 IL1RAPL1 ZBTB20 HIST1H1C ACSL5 TBXAS1 XDH
TFtargets	42	0.0183918	KRCTCNNNNMANAGC_UNKNOWN	HIST1H2BK HIST1H1C HIST1H2AC HIST1H2BD
TFtargets	42	0.00965337	TTTNNANAGCYR_UNKNOWN	MXI1 HIST1H2BK HIST1H1C HIST1H2AC HIST1H2BD TBXAS1
TFtargets	42	0.0178703	RGAGGAARY_V$PU1_Q6	IRF2BPL FMNL1 RHOJ MAX C1QTNF5 ITGA11 TIE1 ITPR2
OncogenicSignatures	42	0.028852	EGFR_UP.V1_UP	DUSP4 GLRX EPAS1 EXT1 CLDN1
OncogenicSignatures	42	0.028852	BCAT_GDS748_DN	ZNF32 SNAI2 DDIT4
OncogenicSignatures	42	0.028852	MEK_UP.V1_UP	EPAS1 DUSP4 ARHGDIB KCNN4 PLAU
OncogenicSignatures	42	0.028852	RAF_UP.V1_UP	EPAS1 GLRX CLDN1 KCNN4 DUSP4
OncogenicSignatures	42	0.0148665	ALK_DN.V1_UP	DDIT4 EREG EPAS1 CBS SLC6A9
OncogenicSignatures	42	0.00215109	BMI1_DN_MEL18_DN.V1_UP	PAPPA LAMB3 CLDN1 ABLIM3 KCNN4 SLC6A9
OncogenicSignatures	42	0.000254623	MEL18_DN.V1_UP	PAPPA LAMB3 TIE1 SLC6A9 ABLIM3 DDIT4 CLDN1
Hallmarks	44	0.0342288	HALLMARK_INTERFERON_ALPHA_RESPONSE	IRF9 STAT2 C1S
Hallmarks	44	0.0342288	HALLMARK_INTERFERON_GAMMA_RESPONSE	IRF9 STAT2 C1S CFB
Hallmarks	44	0.0342288	HALLMARK_EPITHELIAL_MESENCHYMAL_TRANSITION	WNT5A ABI3BP FBLN2 IGFBP4
Hallmarks	44	0.0334646	HALLMARK_COAGULATION	C1S CTSO CFB CTSK
TFtargets	44	0.0200343	CDC40	BET1L THBS3 SPATA20 WNT5A SOX4 ING4 PLCD1
miRNA	45	0.0119522	ACTGAAA,MIR-30A-3P,MIR-30E-3P	GDF6 MNT DUSP8 FAM49A C7orf60 ISCU
OncogenicSignatures	46	0.000619057	GCNP_SHH_UP_LATE.V1_UP	SGOL1 SLC29A1 CDC25A FANCM PCNT SPATA5
OncogenicSignatures	46	0.00410686	CSR_LATE_UP.V1_UP	CXCL12 HAT1 MZT1 S1PR1 EXOSC9
miRNA	47	0.0456558	TGCCTTA,MIR-124A	LRRC1 PGRMC2 SLC35F5 HIC1 RAB6A OPN3 RNF11
Hallmarks	48	0.0139789	HALLMARK_ADIPOGENESIS	PHYH DDT COX8A RAB34
Hallmarks	48	1.87419e-07	HALLMARK_OXIDATIVE_PHOSPHORYLATION	NDUFA2 NDUFS7 COX8A ATP5D NDUFA7 NDUFV2 NDUFB4 PHYH
Hallmarks	49	0.00968638	HALLMARK_PEROXISOME	GSTK1 PEX11B PRDX5 MVP
Hallmarks	50	1.78432e-12	HALLMARK_OXIDATIVE_PHOSPHORYLATION	COX5B NDUFA1 ATP5E COX6C COX6B1 ATP5I ATP5G2 NDUFA3 ATP5L NDUFB2
